# Supplementary material for: Role of the blue light receptor gene Icwc-1 in mycelium growth and fruiting body formation of Isaria cicadae
Source: Front Microbiol. 2023 Jan 10;13:1038034. doi: 10.3389/fmicb.2022.1038034 (PMC9871644; doi:10.3389/fmicb.2022.1038034)
Supplement: Supplementary file 2 [file Data_Sheet_2.xlsx]

## Sheet: Table S1-Primers
Table S1 Oligonucleotide primers used in this study
Primer name	Sequence(5’ → 3’)	Applications
Icwc-1-UP-F	CATTATTATGGAGAAACGCAACAGCAACCAAGACAATG	Amplification of upstream fragment of Icwc-1 gene
Icwc-1-UP-R	ATTGTTGACCTCCACTAGAGGAAGCAACGAGGAAGGA
Icwc-1-DOWN-F	CGAGGGCAAAGGAATAGCCTCTTCTTCTGCTCACTTAT	Amplification of downstream fragment of Icwc-1 gene
Icwc-1-DOWN-R	ACGACGGCCAGTGCCATTACTCCGATGTGCGATTCTA
hph-F	TAGTGGAGGTCAACAATGAATG	Amplification of hygromycin B resistance gene (hph) fragment
hph-R	CTATTCCTTTGCCCTCGGACGA
Icwc-1-CK-F	GTAGTTAGAGCCAGGTATGTATG	Detection of knockout vector
Icwc-1-CK-R	GATAAGTGAGCAGAAGAAGAGG
Icwc-1-HB-F	GCTGTACAAGTCTAGAATGGAAGGATACTATCCTT	complementary with Icwc-1 gene
Icwc-1-HB-R	TACTGCAGGTCGACGTTTCTCGCTCTTCTCGAAT
Icwc-CoF	CGCCACAAGCATTCAGGAACT	Detection of complementary vector
Icwc-CoR	AGGATATGGAATCTGCGGAAG
Q-tubulin-F	TGTCTACAATGGCACTTCTGAG	q-tubulin detection primers
Q-tubulin-R	GTACCAGGCTCAAGATCGAC
Q-Icwc-1-F	TGATGCGGAAAGATTCGAGG	Primers for q-PCR Icwc-1 gene detection
Q-Icwc-1-R	CGGGATAGAGTGTAGTTTGAGC
Southern F	TAGTGGAGGTCAACAATGAATG	Southern Probe Primers
Southern R	CTATTCCTTTGCCCTCGGACGA
Amy-F	CTACAATGACCAGCACAGCAT	Primers for amylase gene detection
Amy -R	AGCCACTTGATCCAGTCCTT
Car1-F	CTGGTTTGATGGTCTGGCTCAC	Primers for Car1 gene detection
Car1-D	CAGTCTTGTTTGTTGGCTTGCG
Car2-F	GCCTTACACACCGTTCTTTCGG	Primers for Car2 gene detection
Car2-D	TGACTTCAGCCCAGCCATTG
Car3-F	CGACGAGTTCATTGCCGAAA	Primers for Car3 gene detection
Car3-D	GGTTGTCAAAGGGAAGGATGGA
Car4-F	ACTGCTTTCGGCGATTCCA	Primers for Car4 gene detection
Car4-D	TGAGAAGATGGCGGGTGTCA
Prl-F	CGCCATCAACACCATCTCTG	Primers for Prl gene detection
Prl-R	ACATCGCTAAGGACGTTCTTG
UM00988U	GATGCTGCCAATACGCAAGAAA	Primers for gene expression detection
UM00988D	TGCTCTGTTGAGGCGGTAATCC
UM01575U	TGCTGCCCTCAACGCAAAT
UM01575D	TCGTCATCTTCGTCGGGATAGC
UM02436U	GGAGCAGCCTCAGACCATCAAT
UM02436D	CAACGACCAAATCTTCTTGCCC
UM03948U	CTCATCACCCGCCACCAATA
UM03948D	TCGCACCATTAGGAACAGGAGG
UM03949U	AGCCGACAAGATGGCACCTT
UM03949D	TTTGCTCGCTTCTCACGCTC
UM06752U	TTGTCATCGCCTCGGATTCG
UM06752D	AGTGCCACCGTAAGCCGTCATA

## Sheet: Table S2-DEG list
Table S2 The differentially expressed genes (DEGs) between Icwc-1 mutant and Isaria cicadae widetype
Gene	baseMean	log2FoldChange	Type	pvalue	padj	WT1	WT2	WT3	wc1	wc2	wc3	seed_eggNOG_ortholog	seed_ortholog_evalue	seed_ortholog_score	best_tax_level	Preferred_name	GOs	EC	KEGG_ko	KEGG_Pathway	KEGG_Module	KEGG_Reaction	KEGG_rclass	BRITE	KEGG_TC	CAZy	BiGG_Reaction	taxonomic scope	eggNOG OGs	best eggNOG OG	COG Functional cat.	eggNOG free text desc.
UM01321	604.944	-12.7576	Down-Regulated	2.62e-25	3.34e-22	1267	1089	1113	0	0	0	176275.XP_008596195.1	2.26e-106	311	Hypocreales													Fungi	21A53@147550,2QQR1@2759,3AJZ7@33154,3PD4D@4751,3QVWX@4890,3TII0@5125,COG2202@1	NA|NA|NA	T	vivid PAS protein
UM05517	1062.18	-8.91801	Down-Regulated	1.15e-33	5.11e-30	1103	2194	2635	2	10	2	73501.XP_006666400.1	0	1078	Hypocreales		GO:0005575,GO:0005622,GO:0005623,GO:0005634,GO:0043226,GO:0043227,GO:0043229,GO:0043231,GO:0044424,GO:0044464		ko:K14858					ko00000,ko03009				Fungi	21R7D@147550,2QU3S@2759,3978Y@33154,3NW67@4751,3QQKH@4890,3TF3R@5125,COG2202@1	NA|NA|NA	T	PAS domain
UM07104	26.6151	-6.40028	Down-Regulated	6.04e-08	5.13e-06	67	53	32	0	1	1	73501.XP_006671659.1	3.29e-49	164	Hypocreales			1.13.11.78	ko:K21196	ko00440,map00440		R10722	RC03261	ko00000,ko00001,ko01000				Fungi	218E9@147550,2RZKR@2759,3A4WI@33154,3P46W@4751,3QWEF@4890,3TFFG@5125,COG4341@1	NA|NA|NA	S	HD domain
UM07748	4537.65	-5.14567	Down-Regulated	4.05e-08	3.65e-06	485	11180	12435	218	292	283	73501.XP_006665493.1	4.03e-267	734	Hypocreales	TCRP	GO:0003674,GO:0003824,GO:0003868,GO:0006082,GO:0006520,GO:0006570,GO:0006572,GO:0006582,GO:0006725,GO:0006807,GO:0008150,GO:0008152,GO:0009056,GO:0009058,GO:0009063,GO:0009072,GO:0009074,GO:0009987,GO:0016054,GO:0016491,GO:0016701,GO:0016702,GO:0018958,GO:0019438,GO:0019439,GO:0019748,GO:0019752,GO:0042438,GO:0042440,GO:0043436,GO:0044237,GO:0044238,GO:0044248,GO:0044249,GO:0044281,GO:0044282,GO:…	1.13.11.27	ko:K00457	ko00130,ko00350,ko00360,ko01100,map00130,map00350,map00360,map01100	M00044	R01372,R02521	RC00505,RC00738	ko00000,ko00001,ko00002,ko01000,ko04147				Fungi	216UE@147550,38BA4@33154,3NWM8@4751,3QN1X@4890,3TDA6@5125,COG3185@1,KOG0638@2759	NA|NA|NA	E	4-hydroxyphenylpyruvate dioxygenase
UM08096	1135.26	-5.01391	Down-Regulated	9.43e-17	4.43e-14	1496	2254	2454	105	68	31	73501.XP_006674763.1	0	892	Hypocreales	GIT2	GO:0001406,GO:0001407,GO:0003674,GO:0005215,GO:0005575,GO:0005623,GO:0005886,GO:0005887,GO:0006810,GO:0006811,GO:0006820,GO:0008150,GO:0008509,GO:0008514,GO:0015075,GO:0015605,GO:0015711,GO:0015748,GO:0016020,GO:0016021,GO:0022857,GO:0031224,GO:0031226,GO:0034220,GO:0044425,GO:0044459,GO:0044464,GO:0051179,GO:0051234,GO:0055085,GO:0071702,GO:0071944,GO:0098656											Fungi	21214@147550,38DEN@33154,3NUIA@4751,3QM6V@4890,3TGGQ@5125,KOG0252@1,KOG0252@2759	NA|NA|NA	P	MFS phospholipid transporter (Git1)
UM02902	5516.47	-4.9157	Down-Regulated	1.29e-09	1.66e-07	2107	13183	14067	190	705	243	73501.XP_006672169.1	0	987	Hypocreales													Fungi	212PW@147550,38JYC@33154,3NW50@4751,3QQPZ@4890,3TEAY@5125,KOG3519@1,KOG3519@2759	NA|NA|NA	S	RhoGEF domain
UM00283	35.4005	-4.6253	Down-Regulated	0.000246742	0.00404158	9	95	82	0	8	1	73501.XP_006668104.1	7.77e-137	396	Ascomycota													Fungi	3AF18@33154,3PA3P@4751,3QPEM@4890,KOG2504@1,KOG2504@2759	NA|NA|NA	G	)transporter
UM07749	2496.37	-4.61108	Down-Regulated	5.62e-07	3.56e-05	325	6306	6460	136	294	200	176275.XP_008601871.1	5.26e-144	412	Hypocreales													Fungi	212Z3@147550,3A34E@33154,3P4DM@4751,3QP6Z@4890,3TED3@5125,KOG4555@1,KOG4555@2759	NA|NA|NA	T	protein serine/threonine kinase activity
UM06592	4184.14	-4.5897	Down-Regulated	2.62e-07	1.81e-05	604	9899	11471	332	384	333	73501.XP_006668821.1	0	2202	Hypocreales													Fungi	211N8@147550,38BPG@33154,3PBDP@4751,3QM77@4890,3TKZC@5125,COG1131@1,KOG0059@2759	NA|NA|NA	Q	ABC-2 family transporter protein
UM01094	283.317	-4.37576	Down-Regulated	0.000123279	0.0024565	1374	144	146	1	37	51	73501.XP_006667276.1	2.1e-112	330	Hypocreales													Fungi	21BQF@147550,2D3I1@1,2SRM8@2759,3AMHH@33154,3PDVZ@4751,3R3IV@4890,3TMWX@5125	NA|NA|NA	S	Domain of unknown function (DUF3328)
UM06200	3443.14	-4.23251	Down-Regulated	3.55e-17	2.11e-14	4311	6996	7081	230	600	283	73501.XP_006673089.1	4.6e-232	641	Hypocreales	chy	GO:0000257,GO:0003674,GO:0003824,GO:0006807,GO:0008150,GO:0008152,GO:0009056,GO:0009987,GO:0016787,GO:0016810,GO:0016815,GO:0019499,GO:0019500,GO:0034641,GO:0044237,GO:0044248,GO:0044270,GO:0071704,GO:1901575	4.2.1.66	ko:K10675	ko00460,map00460		R01408	RC03108	ko00000,ko00001,ko01000				Fungi	212SX@147550,38H7S@33154,3NZ7Z@4751,3QNPD@4890,3TEDW@5125,COG0388@1,KOG0805@2759	NA|NA|NA	E	Catalyzes the hydration of cyanide to formamide. Degradation of cyanide may be important for plant pathogenic fungi in infection of cyanogenic plants
UM06543	1352.75	-4.1643	Down-Regulated	7.58e-09	8.05e-07	2743	2294	2318	117	295	34	176275.XP_008595664.1	3.62e-292	802	Hypocreales	UGA1	GO:0001505,GO:0003674,GO:0003824,GO:0003867,GO:0005488,GO:0005575,GO:0005622,GO:0005623,GO:0005737,GO:0005739,GO:0005829,GO:0006082,GO:0006520,GO:0006536,GO:0006807,GO:0008144,GO:0008150,GO:0008152,GO:0008483,GO:0009056,GO:0009063,GO:0009064,GO:0009448,GO:0009450,GO:0009987,GO:0016054,GO:0016740,GO:0016769,GO:0019740,GO:0019752,GO:0019842,GO:0030170,GO:0032787,GO:0036094,GO:0042133,GO:0042135,GO:…	2.6.1.19,2.6.1.22	ko:K13524	ko00250,ko00280,ko00410,ko00640,ko00650,ko01100,ko01120,ko04727,map00250,map00280,map00410,map00640,map00650,map01100,map01120,map04727	M00027	R00908,R01648,R04188	RC00006,RC00062,RC00160	ko00000,ko00001,ko00002,ko01000,ko01007				Fungi	218SW@147550,38EZI@33154,3NWIR@4751,3QKFS@4890,3TEMD@5125,COG0160@1,KOG1405@2759	NA|NA|NA	E	Belongs to the class-III pyridoxal-phosphate-dependent aminotransferase family
UM01936	1396.89	-4.16275	Down-Regulated	5.45e-09	5.93e-07	1005	2979	3363	57	296	129	73501.XP_006666686.1	0	2392	Hypocreales													Fungi	2189C@147550,39RGF@33154,3NV0J@4751,3RJJ5@4890,3TFYS@5125,COG1131@1,KOG0065@2759	NA|NA|NA	Q	Belongs to the ABC transporter superfamily. ABCG family. PDR (TC 3.A.1.205) subfamily
UM08088	3817.16	-3.99644	Down-Regulated	3.7e-05	0.00100279	480	8563	10615	249	869	330	176275.XP_008602004.1	8.19e-147	417	Hypocreales													Fungi	21AB5@147550,2CZ5Z@1,2S8ND@2759,3AK9W@33154,3PDIZ@4751,3QVSU@4890,3TKK2@5125	NA|NA|NA	H	Methyltransferase FkbM domain
UM01096	13326.4	-3.78899	Down-Regulated	0.00134811	0.0133421	59614	8904	7432	39	2968	3130
UM00002	625.848	-3.70175	Down-Regulated	4.37e-12	1e-09	778	1129	1370	56	162	68	568076.XP_007820603.1	3.01e-107	326	Clavicipitaceae													Fungi	21BFA@147550,2D487@1,2SU8K@2759,38M4H@33154,3G6ZS@34397,3PEMY@4751,3R48V@4890,3TMTR@5125	NA|NA|NA
UM04766	475.248	-3.68795	Down-Regulated	1.77e-05	0.000579316	229	1095	1107	19	155	50	73501.XP_006665435.1	1.37e-68	209	Hypocreales													Fungi	21BIC@147550,2C9T7@1,2SV9K@2759,3AQX2@33154,3PFDW@4751,3R4N9@4890,3TN1S@5125	NA|NA|NA
UM05566	16.7687	-3.67148	Down-Regulated	0.000308712	0.00480955	8	36	42	1	2	5	176275.XP_008593908.1	1.95e-169	488	Hypocreales			3.1.3.43	ko:K01102					ko00000,ko01000,ko01009				Fungi	21596@147550,38DH4@33154,3PAHA@4751,3R10K@4890,3THXH@5125,COG0631@1,KOG0700@2759	NA|NA|NA	T	Serine/threonine phosphatases, family 2C, catalytic domain
UM08087	19044.1	-3.65144	Down-Regulated	0.000789331	0.00935771	1259	42895	52207	1149	6130	1821	73501.XP_006674754.1	1.96e-238	671	Hypocreales													Fungi	215YF@147550,39ZGR@33154,3NUBC@4751,3QPTI@4890,3TDWB@5125,KOG1192@1,KOG1192@2759	NA|NA|NA	H	UDP-glucoronosyl and UDP-glucosyl transferase
UM00237	4771.1	-3.63029	Down-Regulated	0.000142427	0.00267413	478	11115	12519	434	1025	853	176275.XP_008594197.1	6.71e-299	822	Hypocreales													Fungi	216Q0@147550,38DGW@33154,3NYPK@4751,3QMDW@4890,3TCV7@5125,COG0506@1,KOG0186@2759	NA|NA|NA	E	Converts proline to delta-1-pyrroline-5-carboxylate
UM04186	50.9901	-3.61245	Down-Regulated	1.05e-08	1.09e-06	131	55	90	3	14	8
UM05688	187.295	-3.61108	Down-Regulated	1.18e-05	0.000427405	372	366	253	3	65	26
UM06709	727.802	-3.57282	Down-Regulated	6.15e-15	2.39e-12	1175	1297	1346	85	192	81	176275.XP_008596520.1	1.51e-244	686	Sordariomycetes													Fungi	2180P@147550,38F30@33154,3NY5Z@4751,3QREF@4890,COG0520@1,KOG2142@2759	NA|NA|NA	H	Aminotransferase class-V
UM09136	66.5602	-3.52964	Down-Regulated	0.00502586	0.0329653	2	175	156	2	11	23	176275.XP_008597147.1	1.63e-19	88.6	Hypocreales													Fungi	21RII@147550,3ASMG@33154,3PAES@4751,3RN72@4890,3TV2B@5125,COG2124@1,KOG0158@2759	NA|NA|NA	Q	cytochrome P-450
UM02579	2020.57	-3.47749	Down-Regulated	3.36e-08	3.09e-06	4372	3087	3245	85	614	406	73501.XP_006672021.1	2.87e-277	778	Hypocreales													Fungi	213XC@147550,39TQF@33154,3NY3C@4751,3QQE2@4890,3TD18@5125,KOG1902@1,KOG1902@2759	NA|NA|NA	AT	YT521-B-like domain
UM02070	841.585	-3.45548	Down-Regulated	4.32e-07	2.81e-05	668	1628	2003	55	276	128
UM08264	469.687	-3.4387	Down-Regulated	2.76e-05	0.000808297	229	1053	1090	18	132	115	73501.XP_006668742.1	2.17e-192	540	Hypocreales													Fungi	219ES@147550,2S92K@2759,38HMD@33154,3P1KE@4751,3QQ7W@4890,3TKQP@5125,COG3618@1	NA|NA|NA	S	Amidohydrolase
UM04062	547.177	-3.4337	Down-Regulated	6.49e-14	2.15e-11	621	1030	1164	63	135	100	176275.XP_008594983.1	0	1053	Hypocreales	phr1	GO:0000719,GO:0003674,GO:0003676,GO:0003723,GO:0003729,GO:0003824,GO:0003904,GO:0003913,GO:0005488,GO:0005575,GO:0005622,GO:0005623,GO:0005634,GO:0005737,GO:0005739,GO:0006139,GO:0006259,GO:0006281,GO:0006290,GO:0006725,GO:0006807,GO:0006950,GO:0006974,GO:0008150,GO:0008152,GO:0009987,GO:0016829,GO:0016830,GO:0033554,GO:0034641,GO:0043170,GO:0043226,GO:0043227,GO:0043229,GO:0043231,GO:0044237,GO:…	4.1.99.3	ko:K01669					ko00000,ko01000,ko03400				Fungi	213DF@147550,39A00@33154,3NUHD@4751,3QPC0@4890,3TEEI@5125,COG0415@1,KOG0133@2759	NA|NA|NA	LT	photo-lyase
UM01093	342.991	-3.41807	Down-Regulated	0.0017212	0.0159059	1579	185	164	4	99	96	73501.XP_006667275.1	4.46e-201	563	Hypocreales			1.14.18.1	ko:K00505	ko00350,ko00950,ko00965,ko01100,ko01110,ko04916,map00350,map00950,map00965,map01100,map01110,map04916	M00042	R00731,R02078,R02363,R02383,R04693,R04884	RC00046,RC00150,RC00180	ko00000,ko00001,ko00002,ko01000				Fungi	217K8@147550,29DZU@1,2S31Y@2759,39XPJ@33154,3P194@4751,3QTFF@4890,3TSEC@5125	NA|NA|NA	P	Common central domain of tyrosinase
UM02043	27140.3	-3.39809	Down-Regulated	1.19e-12	3.03e-10	26600	52270	59892	4046	6576	4263	73501.XP_006667580.1	6.49e-141	403	Hypocreales													Fungi	21AIH@147550,2EJ3T@1,2SPCX@2759,3A6NE@33154,3P58F@4751,3QWYS@4890,3TMX0@5125	NA|NA|NA
UM00082	30.3169	-3.36943	Down-Regulated	0.00092251	0.0103096	11	86	54	3	12	2	162425.CADANIAP00007832	2.73e-20	102	Eurotiales													Fungi	20D5K@147545,2BXMN@1,2S0KD@2759,39W93@33154,3P1C3@4751,3QQRN@4890,3S92Z@5042	NA|NA|NA	S	Protein of unknown function (DUF3723)
UM04191	991.875	-3.36153	Down-Regulated	0.00013436	0.00259057	4279	636	603	310	122	85	176275.XP_008598492.1	0	957	Hypocreales													Fungi	215KJ@147550,39U71@33154,3NWBF@4751,3QKIK@4890,3THE3@5125,COG2124@1,KOG0157@2759	NA|NA|NA	Q	cytochrome p450
UM08587	1752.28	-3.25456	Down-Regulated	5.78e-17	3.03e-14	4430	2193	2640	213	396	472	73501.XP_006669073.1	0	2185	Hypocreales			3.6.3.1	ko:K01530					ko00000,ko01000				Fungi	2182C@147550,38FTG@33154,3NWJZ@4751,3QJWP@4890,3TFEB@5125,COG0474@1,KOG0206@2759	NA|NA|NA	P	Belongs to the cation transport ATPase (P-type) (TC 3.A.3) family. Type IV subfamily
UM07633	2176.71	-3.2407	Down-Regulated	9.5e-05	0.00200694	9450	1258	1332	205	770	376	176275.XP_008596841.1	1.87e-92	275	Hypocreales													Fungi	219FW@147550,3A2Y2@33154,3P343@4751,3QV0H@4890,3THZ4@5125,KOG4067@1,KOG4067@2759	NA|NA|NA	S	Protein of unknown function (DUF775)
UM05001	3048.67	-3.20737	Down-Regulated	0.0001864	0.00328204	607	7078	7367	393	999	517
UM03214	521.099	-3.18436	Down-Regulated	7.99e-07	4.73e-05	304	1057	1240	60	155	120	176275.XP_008594242.1	5.88e-184	528	Hypocreales													Fungi	218Y0@147550,39S9J@33154,3NWXD@4751,3QMWD@4890,3TFXU@5125,KOG2504@1,KOG2504@2759	NA|NA|NA	G	Monocarboxylate transporter
UM06542	349.849	-3.14443	Down-Regulated	2.19e-05	0.000694619	614	552	632	44	162	19	176275.XP_008595663.1	4.13e-275	762	Hypocreales	UGA2	GO:0000166,GO:0001505,GO:0003674,GO:0003824,GO:0004777,GO:0005488,GO:0005575,GO:0005622,GO:0005623,GO:0005737,GO:0005739,GO:0006082,GO:0006105,GO:0006520,GO:0006536,GO:0006538,GO:0006540,GO:0006807,GO:0006950,GO:0006979,GO:0008150,GO:0008152,GO:0009013,GO:0009056,GO:0009063,GO:0009064,GO:0009065,GO:0009448,GO:0009450,GO:0009987,GO:0016054,GO:0016491,GO:0016620,GO:0016903,GO:0017144,GO:0019752,GO:…	1.2.1.16,1.2.1.20,1.2.1.79	ko:K00135	ko00250,ko00310,ko00350,ko00650,ko00760,ko01100,ko01120,map00250,map00310,map00350,map00650,map00760,map01100,map01120	M00027	R00713,R00714,R02401	RC00080	ko00000,ko00001,ko00002,ko01000				Fungi	217RS@147550,38D8C@33154,3NVW2@4751,3QNK0@4890,3TD0D@5125,COG1012@1,KOG2451@2759	NA|NA|NA	C	Belongs to the aldehyde dehydrogenase family
UM05862	1569.05	-3.14072	Down-Regulated	8.18e-06	0.00031886	6383	1073	1109	317	380	307	72228.T5AMH7	7.69e-133	387	Hypocreales													Fungi	21CW4@147550,2FCSS@1,2RAI5@2759,3AWXU@33154,3PWX8@4751,3RFWR@4890,3TJFF@5125	NA|NA|NA
UM05747	866.629	-3.13445	Down-Regulated	7.14e-17	3.54e-14	1637	1351	1478	111	172	297	176275.XP_008594898.1	5.55e-265	736	Hypocreales			2.3.1.168	ko:K09699	ko00280,ko00640,ko01100,ko01110,ko01130,map00280,map00640,map01100,map01110,map01130	M00036	R02662,R03174,R04097,R10998	RC00004,RC02727,RC02870	br01601,ko00000,ko00001,ko00002,ko01000				Fungi	211IW@147550,38CZZ@33154,3NWU1@4751,3QNFE@4890,3TFFW@5125,COG0508@1,KOG0558@2759	NA|NA|NA	I	Dihydrolipoamide acetyltransferase component of pyruvate dehydrogenase complex
UM08144	10.6621	-3.11824	Down-Regulated	0.00273573	0.0217277	5	19	29	2	2	3
UM05036	42.6819	-3.10345	Down-Regulated	0.00094723	0.0104597	192	20	23	10	7	11	73501.XP_006670911.1	7.77e-259	768	Hypocreales													Fungi	214M3@147550,38DIR@33154,3NZKN@4751,3QQCW@4890,3TCX0@5125,COG1112@1,KOG1802@2759,KOG2504@1,KOG2504@2759	NA|NA|NA	G	Major Facilitator Superfamily
UM05721	623.254	-3.10264	Down-Regulated	8.69e-11	1.44e-08	773	1186	1186	81	216	121	176275.XP_008594873.1	3.59e-198	555	Hypocreales													Fungi	218JV@147550,38FKJ@33154,3NX6X@4751,3QS9T@4890,3TCXY@5125,COG3752@1,KOG4650@2759	NA|NA|NA	S	Protein of unknown function (DUF1295)
UM01095	432.285	-3.09545	Down-Regulated	0.000754738	0.00908934	1793	295	269	15	145	145	73501.XP_006667277.1	5.4e-112	327	Hypocreales													Fungi	21AT1@147550,2EHSG@1,2SNCH@2759,3A16I@33154,3P2KE@4751,3R46K@4890,3TMW4@5125	NA|NA|NA	S	Domain of unknown function (DUF3328)
UM07084	2235.41	-3.05025	Down-Regulated	1.87e-22	1.86e-19	3665	3538	4179	360	481	717	176275.XP_008595743.1	0	1073	Hypocreales			4.1.99.3	ko:K01669					ko00000,ko01000,ko03400				Fungi	216RV@147550,38DIT@33154,3NYHG@4751,3QPMI@4890,3TCQZ@5125,COG0415@1,KOG0133@2759	NA|NA|NA	LT	FAD binding domain of DNA photolyase
UM01053	1062.85	-3.03489	Down-Regulated	1.27e-05	0.000444491	417	2444	2346	232	267	227	73501.XP_006668320.1	2.5e-203	566	Hypocreales			4.1.2.54	ko:K18103	ko00040,ko01100,map00040,map01100	M00630	R10550	RC00307,RC00435	ko00000,ko00001,ko00002,ko01000				Fungi	2186I@147550,2QWNS@2759,399HY@33154,3P05F@4751,3QS5R@4890,3TG0V@5125,COG0329@1	NA|NA|NA	H	Belongs to the DapA family
UM04657	528.315	-3.03466	Down-Regulated	0.00136085	0.0134533	60	1076	1443	148	116	88	73501.XP_006666868.1	1.5e-51	164	Hypocreales													Fungi	21CBB@147550,2DE4X@1,2SYB4@2759,3ABBS@33154,3P73D@4751,3R5M5@4890,3TJCG@5125	NA|NA|NA
UM02627	418.49	-3.03275	Down-Regulated	0.00156606	0.0148884	53	929	1057	44	166	86	176275.XP_008603579.1	1.71e-216	605	Hypocreales													Fungi	219DH@147550,2D2JN@1,2SN3Z@2759,3AJ0S@33154,3PB5Z@4751,3QWWI@4890,3TI41@5125	NA|NA|NA
UM06628	780.87	-3.02221	Down-Regulated	1.26e-08	1.28e-06	640	1536	1700	110	198	249	176275.XP_008596377.1	2.02e-101	295	Hypocreales				ko:K09958					ko00000				Fungi	21QYZ@147550,2S102@2759,39J67@33154,3Q3I6@4751,3RKJB@4890,3TU86@5125,COG3558@1	NA|NA|NA	S	Protein of unknown function (DUF1348)
UM05575	1754.77	-3.01764	Down-Regulated	2.24e-05	0.000703766	1468	3903	3313	134	815	311	73501.XP_006673391.1	0	1003	Hypocreales													Fungi	2173D@147550,2QXB0@2759,39XCS@33154,3NWYG@4751,3QN0M@4890,3TV0A@5125,COG2202@1	NA|NA|NA	T	PAS domain
UM00015	2051.38	-2.97167	Down-Regulated	0.00835729	0.0463927	194	5088	4626	100	1175	243	655981.L8FV20	6.81e-34	145	Leotiomycetes													Fungi	210X4@147548,39ZE5@33154,3NZSU@4751,3QZNQ@4890,KOG0039@1,KOG0039@2759	NA|NA|NA	PQ	Ferric reductase like transmembrane component
UM04212	488.589	-2.96768	Down-Regulated	3.02e-08	2.81e-06	1399	508	650	94	179	76	73501.XP_006669911.1	0	1920	Hypocreales				ko:K21989					ko00000,ko02000				Fungi	211CG@147550,38BVW@33154,3NW23@4751,3QNPV@4890,3TDK3@5125,COG5594@1,KOG1134@2759	NA|NA|NA	S	DUF221 domain protein
UM03277	759.072	-2.95382	Down-Regulated	1.32e-06	7.3e-05	711	1581	1461	80	325	159	73501.XP_006667652.1	0	2228	Sordariomycetes													Fungi	216TH@147550,398N9@33154,3P1DZ@4751,3QTFS@4890,COG1020@1,COG3321@1,KOG1178@2759,KOG1202@2759	NA|NA|NA	I	AMP-binding enzyme C-terminal domain
UM05870	198.372	-2.94776	Down-Regulated	0.005431	0.0349131	19	446	494	23	100	23	176275.XP_008593385.1	3.66e-200	563	Eukaryota													Eukaryota	2QQPX@2759,COG3173@1	NA|NA|NA	S	Phosphotransferase enzyme family
UM00003	52.1455	-2.94435	Down-Regulated	1.78e-06	9.22e-05	150	44	79	13	8	17
UM06141	1091.45	-2.9292	Down-Regulated	0.000183473	0.00324221	4677	623	606	175	293	353	73501.XP_006671337.1	4.93e-79	258	Hypocreales													Fungi	21A1S@147550,2DDYW@1,2S5P0@2759,3A45A@33154,3P62W@4751,3RJ5T@4890,3TIIJ@5125	NA|NA|NA
UM01067	108.307	-2.89813	Down-Regulated	0.00364337	0.0262717	18	286	216	8	52	24	176275.XP_008595919.1	3.64e-275	763	Hypocreales													Fungi	215BU@147550,38CM4@33154,3NU52@4751,3QJQ5@4890,3THTX@5125,KOG0255@1,KOG0255@2759	NA|NA|NA	S	Major Facilitator Superfamily
UM05172	1458.3	-2.89346	Down-Regulated	7.7e-05	0.00173149	5944	943	941	351	427	305	176275.XP_008595856.1	0	1001	Hypocreales	POL12	GO:0000228,GO:0000278,GO:0000428,GO:0000723,GO:0000785,GO:0000790,GO:0003674,GO:0005488,GO:0005515,GO:0005575,GO:0005622,GO:0005623,GO:0005634,GO:0005635,GO:0005657,GO:0005658,GO:0005694,GO:0006139,GO:0006259,GO:0006260,GO:0006261,GO:0006269,GO:0006270,GO:0006271,GO:0006273,GO:0006725,GO:0006807,GO:0006996,GO:0007049,GO:0008150,GO:0008152,GO:0009058,GO:0009059,GO:0009987,GO:0012505,GO:0016043,GO:…		ko:K02321	ko00230,ko00240,ko01100,ko03030,map00230,map00240,map01100,map03030	M00261	R00375,R00376,R00377,R00378	RC02795	ko00000,ko00001,ko00002,ko03032				Fungi	214CM@147550,38GQH@33154,3NW80@4751,3QPGW@4890,3TEGC@5125,COG5214@1,KOG1625@2759	NA|NA|NA	L	May play an essential role at the early stage of chromosomal DNA replication by coupling the polymerase alpha primase complex to the cellular replication machinery
UM06562	1873.09	-2.89041	Down-Regulated	1.76e-26	2.62e-23	3219	2959	3259	475	456	464	176275.XP_008595652.1	0	1335	Hypocreales			6.4.1.4	ko:K01968	ko00280,ko01100,map00280,map01100	M00036	R04138	RC00367,RC00942	ko00000,ko00001,ko00002,ko01000				Fungi	2136K@147550,38B7N@33154,3NVGW@4751,3QJHP@4890,3TCN0@5125,COG4770@1,KOG0238@2759	NA|NA|NA	EI	carboxylase
UM07598	552.313	-2.88048	Down-Regulated	1.91e-15	7.74e-13	1379	695	767	113	129	181	176275.XP_008596875.1	4.28e-308	842	Hypocreales			1.2.4.4	ko:K00166	ko00280,ko00640,ko01100,ko01110,ko01130,map00280,map00640,map01100,map01110,map01130	M00036	R07599,R07600,R07601,R07602,R07603,R07604,R10996,R10997	RC00027,RC00627,RC02743,RC02883,RC02949,RC02953	br01601,ko00000,ko00001,ko00002,ko01000				Fungi	2146G@147550,38B43@33154,3NW4W@4751,3QJZK@4890,3THWR@5125,COG1071@1,KOG1182@2759	NA|NA|NA	C	2-oxoisovalerate dehydrogenase alpha subunit
UM00515	122.43	-2.88007	Down-Regulated	1.86e-09	2.31e-07	291	168	168	27	45	20	176275.XP_008599424.1	0	1242	Hypocreales													Fungi	217QS@147550,2EGR4@1,2SMKU@2759,39UMK@33154,3NX7R@4751,3QQQR@4890,3TGZF@5125	NA|NA|NA	S	Protein of unknown function (DUF3405)
UM00832	836.295	-2.87894	Down-Regulated	1.48e-05	0.00050374	386	1588	2098	204	239	184	73501.XP_006667937.1	5.1e-297	817	Hypocreales				ko:K08994					ko00000,ko02000	1.A.46.2			Fungi	21R15@147550,2S81E@2759,39K92@33154,3Q4MU@4751,3RMWK@4890,3TF71@5125,COG3781@1	NA|NA|NA	S	domain membrane protein
UM03267	270.343	-2.86347	Down-Regulated	0.00160334	0.0150935	69	589	646	17	115	85
UM06059	3263.24	-2.85599	Down-Regulated	6.73e-10	9.38e-08	3378	5924	6790	722	1107	665	73501.XP_006671454.1	0	871	Hypocreales													Fungi	215YB@147550,2A1IN@1,2RY0W@2759,38H9J@33154,3NWCE@4751,3QJMQ@4890,3TFWN@5125	NA|NA|NA
UM01614	1669.19	-2.85395	Down-Regulated	1.9e-07	1.35e-05	3967	2231	2339	157	718	457	73501.XP_006674610.1	2.91e-81	256	Hypocreales	CST6	GO:0000429,GO:0000436,GO:0000981,GO:0000982,GO:0001077,GO:0001101,GO:0001228,GO:0003674,GO:0003676,GO:0003677,GO:0003700,GO:0005488,GO:0005575,GO:0005622,GO:0005623,GO:0005634,GO:0005737,GO:0005829,GO:0006139,GO:0006351,GO:0006355,GO:0006357,GO:0006366,GO:0006725,GO:0006807,GO:0006950,GO:0007154,GO:0007584,GO:0008150,GO:0008152,GO:0009058,GO:0009059,GO:0009605,GO:0009889,GO:0009891,GO:0009893,GO:…		ko:K04450,ko:K09045	ko04010,ko04013,ko04022,ko04151,ko04211,ko04261,ko04624,ko04668,ko04714,ko04728,ko04911,ko04915,ko04918,ko04922,ko04925,ko04926,ko04927,ko04934,ko05030,ko05031,ko05034,ko05161,ko05164,ko05166,ko05169,ko05203,map04010,map04013,map04022,map04151,map04211,map04261,map04624,map04668,map04714,map04728,map04911,map04915,map04918,map04922,map04925,map04926,map04927,map04934,map05030,map05031,map05034,ma…				ko00000,ko00001,ko03000				Fungi	21QT6@147550,39WM4@33154,3NZ5Y@4751,3QQ2A@4890,3TU51@5125,KOG1414@1,KOG1414@2759	NA|NA|NA	K	bZIP Maf transcription factor
UM02682	289.286	-2.81436	Down-Regulated	0.000693434	0.00860958	1172	196	174	56	134	37	73501.XP_006672164.1	1.26e-155	444	Hypocreales													Fungi	21BSG@147550,2E023@1,2S7HW@2759,3A1E6@33154,3P2PI@4751,3QV4Y@4890,3TN71@5125	NA|NA|NA	S	Phosphotransferase enzyme family
UM09338	124.627	-2.79221	Down-Regulated	0.000747916	0.0090479	60	218	326	12	21	73
UM00075	1217.69	-2.76837	Down-Regulated	0.000678946	0.00851257	4589	827	1011	105	662	252	5057.CADACLAP00001673	1.01e-137	394	Ascomycota			3.5.3.26	ko:K14977	ko00230,ko01120,map00230,map01120		R05554	RC01419	ko00000,ko00001,ko01000				Fungi	2QS1M@2759,3AF34@33154,3PBTT@4751,3R2RH@4890,COG3257@1	NA|NA|NA	S	to glyoxylate induced protein
UM09052	137.051	-2.76656	Down-Regulated	0.0015399	0.0147072	140	249	281	70	25	6	73501.XP_006670851.1	7.47e-280	774	Hypocreales													Fungi	213E6@147550,2CCI7@1,2QWAA@2759,38MD7@33154,3NZXQ@4751,3QQQ2@4890,3TFND@5125	NA|NA|NA	S	G-protein coupled receptor
UM00349	1039.84	-2.76621	Down-Regulated	3.25e-06	0.000150258	1212	1899	1992	344	351	114	176275.XP_008600163.1	0	1529	Hypocreales		GO:0003674,GO:0003824,GO:0006807,GO:0008150,GO:0008152,GO:0008940,GO:0016491,GO:0016661,GO:0046857,GO:0050464,GO:0055114	1.7.1.1,1.7.1.2,1.7.1.3	ko:K10534	ko00910,ko01120,map00910,map01120	M00531	R00794,R00796	RC02812	ko00000,ko00001,ko00002,ko01000				Fungi	212NE@147550,39MGM@33154,3NXGG@4751,3QQAW@4890,3TD1S@5125,COG0543@1,COG2041@1,COG5274@1,KOG0534@2759,KOG0535@2759,KOG0537@2759	NA|NA|NA	C	Nitrate reductase is a key enzyme involved in the first step of nitrate assimilation in plants, fungi and bacteria
UM06102	107.071	-2.75329	Down-Regulated	0.00181225	0.0163249	475	50	49	23	37	28	176275.XP_008603045.1	6.57e-227	638	Hypocreales	PAN5	GO:0003674,GO:0003824,GO:0005575,GO:0005622,GO:0005623,GO:0005737,GO:0006082,GO:0006520,GO:0006573,GO:0006575,GO:0006732,GO:0006766,GO:0006767,GO:0006807,GO:0008150,GO:0008152,GO:0008677,GO:0009058,GO:0009081,GO:0009108,GO:0009110,GO:0009987,GO:0015939,GO:0015940,GO:0016053,GO:0016491,GO:0016614,GO:0016616,GO:0019752,GO:0032787,GO:0033317,GO:0034641,GO:0042364,GO:0042398,GO:0043436,GO:0043603,GO:…	1.1.1.169,1.14.14.17	ko:K00077,ko:K00511	ko00100,ko00770,ko00909,ko01100,ko01110,ko01130,map00100,map00770,map00909,map01100,map01110,map01130	M00119	R02472,R02874	RC00201,RC00726	ko00000,ko00001,ko00002,ko01000				Fungi	21830@147550,2QPT5@2759,39W61@33154,3NY0S@4751,3QTWI@4890,3THMQ@5125,COG1893@1	NA|NA|NA	E	Ketopantoate reductase PanE/ApbA C terminal
UM00969	25.2242	-2.72212	Down-Regulated	0.00174319	0.0159605	99	17	17	7	6	8	5518.FGSG_03535P0	6.78e-82	265	Nectriaceae													Fungi	1FZ3T@110618,21674@147550,38CZQ@33154,3NZX9@4751,3QTF9@4890,3THV4@5125,COG2124@1,KOG0158@2759	NA|NA|NA	Q	Cytochrome P450
UM01574	1513.86	-2.7062	Down-Regulated	9.85e-08	7.58e-06	4765	1466	1583	327	489	470	176275.XP_008596968.1	7.35e-33	114	Hypocreales													Fungi	21BUB@147550,2DS7M@1,2S6FD@2759,3A93I@33154,3P77B@4751,3QZ5B@4890,3TJAY@5125	NA|NA|NA	S	Pfam:DUF2823
UM04666	2108.43	-2.66574	Down-Regulated	0.00465414	0.0311218	330	4213	5442	890	549	273	176275.XP_008598289.1	0	1027	Hypocreales			2.7.1.28,2.7.1.29,4.6.1.15	ko:K00863	ko00051,ko00561,ko00680,ko01100,ko01120,ko01200,ko04622,map00051,map00561,map00680,map01100,map01120,map01200,map04622	M00344	R01011,R01059	RC00002,RC00017	ko00000,ko00001,ko00002,ko01000				Fungi	2129R@147550,38CK2@33154,3NUS7@4751,3QN88@4890,3TDR8@5125,COG2376@1,KOG2426@2759	NA|NA|NA	G	Dihydroxyacetone kinase
UM01090	275.56	-2.64379	Down-Regulated	2.92e-05	0.000829735	985	217	229	74	72	95	73501.XP_006667272.1	4.29e-229	639	Sordariomycetes													Fungi	21NU9@147550,39VM3@33154,3P1MU@4751,3QSEN@4890,COG1104@1,KOG1549@2759	NA|NA|NA	E	Aminotransferase class-V
UM07083	293.943	-2.61534	Down-Regulated	4.54e-06	0.000196879	236	660	507	85	112	60	92637.XP_007814922.1	4.35e-23	113	Clavicipitaceae													Fungi	217SW@147550,2C6NR@1,2SUGA@2759,3AFGH@33154,3G5SD@34397,3PC4V@4751,3QXF6@4890,3TS81@5125	NA|NA|NA
UM08518	153.824	-2.61282	Down-Regulated	0.000387441	0.00557443	54	313	361	32	53	54	73501.XP_006670212.1	8.25e-230	635	Hypocreales													Fungi	213SG@147550,28PR9@1,2QWDP@2759,39YG8@33154,3NYDB@4751,3QKWS@4890,3TDPG@5125	NA|NA|NA	S	Methyltransferase domain
UM08167	6374.86	-2.59542	Down-Regulated	1.12e-07	8.47e-06	6639	10839	13270	2277	1248	2086	176275.XP_008602241.1	4.54e-97	305	Hypocreales													Fungi	21483@147550,2EHM1@1,2SN8F@2759,3A1SV@33154,3P20P@4751,3QKHR@4890,3THKI@5125	NA|NA|NA
UM01377	2044.69	-2.58808	Down-Regulated	0.0017548	0.0160339	463	4349	4799	395	973	498	176275.XP_008599656.1	1.14e-295	814	Hypocreales													Fungi	2168Z@147550,2EEMJ@1,2SK0K@2759,3AFEY@33154,3PCQH@4751,3QR17@4890,3THNK@5125	NA|NA|NA	S	amino acid
UM06572	62.1476	-2.58577	Down-Regulated	0.000109005	0.00224731	204	61	53	21	21	13
UM09567	30.2327	-2.56133	Down-Regulated	0.000286732	0.00451438	23	54	67	12	7	8	176275.XP_008603630.1	1.34e-24	109	Hypocreales													Fungi	21C8H@147550,2D3AQ@1,2SQVI@2759,3A831@33154,3P669@4751,3QYQB@4890,3TV14@5125	NA|NA|NA	S	BTB POZ domain protein
UM02291	2556.18	-2.54364	Down-Regulated	2.35e-06	0.000116398	1729	4944	5450	706	751	918	73501.XP_006670455.1	0	1031	Hypocreales		GO:0000320,GO:0000321,GO:0000749,GO:0000754,GO:0000910,GO:0005575,GO:0005622,GO:0005623,GO:0005634,GO:0005737,GO:0005783,GO:0005789,GO:0005793,GO:0005815,GO:0005816,GO:0005856,GO:0006605,GO:0006623,GO:0006810,GO:0006886,GO:0007034,GO:0007049,GO:0007088,GO:0007096,GO:0007154,GO:0007165,GO:0007346,GO:0008104,GO:0008150,GO:0009966,GO:0009968,GO:0009987,GO:0010033,GO:0010564,GO:0010646,GO:0010648,GO:…											Fungi	217AA@147550,39M6A@33154,3NXD7@4751,3QQIM@4890,3TEC1@5125,COG1716@1,KOG3872@2759	NA|NA|NA	T	Forkhead associated domain
UM00090	213.292	-2.5409	Down-Regulated	1.93e-06	9.86e-05	166	430	417	46	79	76	73501.XP_006671273.1	2.29e-46	160	Hypocreales													Fungi	21AJV@147550,39TVT@33154,3NZEA@4751,3QRW2@4890,3TISI@5125,COG1454@1,KOG3857@2759	NA|NA|NA	C	Maleylacetate reductase
UM01564	1678.15	-2.53085	Down-Regulated	0.000626393	0.00803421	634	3389	3859	260	820	529	73501.XP_006670255.1	0	886	Hypocreales				ko:K22134					ko00000,ko02000	2.A.1.3			Fungi	212AC@147550,38BTE@33154,3NUAW@4751,3QQMC@4890,3TH24@5125,KOG0254@1,KOG0254@2759	NA|NA|NA	U	efflux pump AFLT
UM09339	167.751	-2.52117	Down-Regulated	0.000387902	0.00557443	181	291	332	13	42	114	176275.XP_008602079.1	5.03e-68	211	Hypocreales													Fungi	21A9X@147550,2S77G@2759,3A1XR@33154,3P34U@4751,3QU96@4890,3TMKD@5125,COG1764@1	NA|NA|NA	O	OsmC-like protein
UM02594	823.704	-2.52096	Down-Regulated	0.00764284	0.0438476	285	1645	1933	31	434	358	176275.XP_008595386.1	0	964	Hypocreales				ko:K16261					ko00000,ko02000	2.A.3.10			Fungi	217D3@147550,38DMK@33154,3NUN0@4751,3QJHC@4890,3TGX6@5125,COG0531@1,KOG1286@2759	NA|NA|NA	E	permease
UM06399	563.621	-2.49329	Down-Regulated	4.29e-05	0.00112705	334	1153	1163	174	126	239	176275.XP_008600697.1	0	1387	Hypocreales													Fungi	2172F@147550,39U5R@33154,3NZC8@4751,3QT0D@4890,3TG7C@5125,COG0642@1,KOG0519@2759	NA|NA|NA	T	His Kinase A (phosphoacceptor) domain
UM07298	6826.14	-2.47691	Down-Regulated	0.00152301	0.0146184	2030	14008	15764	1007	3175	2626	73501.XP_006672690.1	0	1366	Hypocreales		GO:0000162,GO:0005575,GO:0005622,GO:0005623,GO:0005737,GO:0006082,GO:0006520,GO:0006568,GO:0006576,GO:0006586,GO:0006725,GO:0006807,GO:0008150,GO:0008152,GO:0008652,GO:0009058,GO:0009072,GO:0009073,GO:0009308,GO:0009309,GO:0009987,GO:0016053,GO:0018130,GO:0019438,GO:0019752,GO:0034641,GO:0042401,GO:0042430,GO:0042435,GO:0043436,GO:0044106,GO:0044237,GO:0044238,GO:0044249,GO:0044271,GO:0044281,GO:…	4.2.1.20	ko:K01694	ko00260,ko00400,ko01100,ko01110,ko01130,ko01230,map00260,map00400,map01100,map01110,map01130,map01230	M00023	R02722	RC00210,RC00700,RC02868	ko00000,ko00001,ko00002,ko01000				Fungi	2120N@147550,38GS5@33154,3NUJ5@4751,3QJDI@4890,3TGMP@5125,COG0133@1,COG0159@1,KOG1395@2759,KOG4175@2759	NA|NA|NA	E	tryptophan synthase
UM01167	400.708	-2.47399	Down-Regulated	0.00781347	0.0443708	860	590	516	18	339	43	176275.XP_008599058.1	0	870	Hypocreales			1.14.14.5	ko:K04091	ko00920,map00920		R07210,R10206	RC01779,RC02556	ko00000,ko00001,ko01000				Fungi	2146C@147550,2QSR6@2759,38D4H@33154,3NWAI@4751,3QM3E@4890,3TJV3@5125,COG2141@1	NA|NA|NA	E	Luciferase-like monooxygenase
UM05691	3456.41	-2.46155	Down-Regulated	2.04e-17	1.52e-14	5596	5412	5697	850	1432	1105	73501.XP_006666235.1	0	1236	Hypocreales													Fungi	215KI@147550,29U97@1,2RXI4@2759,39509@33154,3NX2Y@4751,3QJE1@4890,3TCY9@5125	NA|NA|NA	S	Frequency clock protein
UM04765	208.784	-2.45197	Down-Regulated	0.00608463	0.0376943	46	451	470	33	128	47
UM04762	638.207	-2.4476	Down-Regulated	0.000760579	0.00910146	303	1258	1419	171	340	109	73501.XP_006667386.1	8.87e-174	496	Hypocreales													Fungi	219RM@147550,2EJSK@1,2SPVV@2759,3A4P4@33154,3P2GU@4751,3QUCU@4890,3TI1B@5125	NA|NA|NA
UM05743	16428	-2.44555	Down-Regulated	0.0029772	0.022971	53760	13670	15690	1934	12269	2262	176275.XP_008594894.1	0	1320	Hypocreales	HSP78	GO:0000002,GO:0000166,GO:0003674,GO:0003824,GO:0005488,GO:0005515,GO:0005524,GO:0005575,GO:0005622,GO:0005623,GO:0005737,GO:0005739,GO:0005759,GO:0006457,GO:0006950,GO:0006996,GO:0007005,GO:0008144,GO:0008150,GO:0009266,GO:0009408,GO:0009628,GO:0009987,GO:0016043,GO:0016462,GO:0016787,GO:0016817,GO:0016818,GO:0016887,GO:0017076,GO:0017111,GO:0030554,GO:0031647,GO:0031974,GO:0032553,GO:0032555,GO:…	3.6.1.3	ko:K01509,ko:K03695	ko00230,ko04213,ko04742,map00230,map04213,map04742		R00086	RC00002	ko00000,ko00001,ko01000,ko03110				Fungi	213JS@147550,38CTT@33154,3NWFJ@4751,3QN7B@4890,3TFKU@5125,COG0542@1,KOG1051@2759	NA|NA|NA	O	Belongs to the ClpA ClpB family
UM05058	1355.34	-2.43999	Down-Regulated	0.00178156	0.0161955	589	2762	2961	142	793	453	73501.XP_006669768.1	5.12e-117	338	Hypocreales													Fungi	21A45@147550,28MI6@1,2QU1R@2759,3AB82@33154,3P7DU@4751,3QVKA@4890,3TIU2@5125	NA|NA|NA
UM09262	106440	-2.42138	Down-Regulated	0.00456914	0.0308783	21306	214999	255576	27812	55465	22277	176275.XP_008595459.1	3.56e-236	659	Hypocreales													Fungi	217UW@147550,29GQM@1,2RPX4@2759,3AGDI@33154,3PC83@4751,3QTS3@4890,3THQP@5125	NA|NA|NA	S	Domain of unknown function (DUF4419)
UM07890	86.9111	-2.41701	Down-Regulated	0.00194523	0.0170765	46	194	164	8	43	40	73501.XP_006673771.1	2.71e-219	610	Hypocreales													Fungi	215H4@147550,2EF27@1,2SKBH@2759,3A53B@33154,3P4Y5@4751,3QTIE@4890,3TFF2@5125	NA|NA|NA	I	Nucleotide-diphospho-sugar transferase
UM05106	84.6009	-2.40055	Down-Regulated	0.000764504	0.00912716	281	84	61	11	37	41
UM08531	649.496	-2.36772	Down-Regulated	1.57e-06	8.36e-05	928	1014	1152	96	216	389	73501.XP_006672431.1	4.69e-211	585	Hypocreales	MIR1	GO:0003674,GO:0005215,GO:0005315,GO:0005575,GO:0005622,GO:0005623,GO:0005737,GO:0005739,GO:0005740,GO:0005743,GO:0006810,GO:0006811,GO:0006817,GO:0006820,GO:0006839,GO:0008150,GO:0015291,GO:0015318,GO:0015698,GO:0016020,GO:0016021,GO:0019866,GO:0022804,GO:0022857,GO:0031090,GO:0031224,GO:0031300,GO:0031301,GO:0031304,GO:0031305,GO:0031966,GO:0031967,GO:0031975,GO:0032592,GO:0034220,GO:0035435,GO:…		ko:K15102					ko00000,ko02000,ko04147	2.A.29.4		iMM904.YJR077C,iND750.YJR077C	Fungi	211F9@147550,38DBA@33154,3NTWE@4751,3QT1M@4890,3TGJ6@5125,KOG0767@1,KOG0767@2759	NA|NA|NA	C	Belongs to the mitochondrial carrier (TC 2.A.29) family
UM08562	412.21	-2.3469	Down-Regulated	7.6e-05	0.00172713	1345	324	396	120	186	122	176275.XP_008600483.1	1.77e-248	691	Hypocreales		GO:0000375,GO:0000377,GO:0000398,GO:0005575,GO:0005622,GO:0005623,GO:0005634,GO:0005681,GO:0005819,GO:0005856,GO:0006139,GO:0006396,GO:0006397,GO:0006725,GO:0006807,GO:0008150,GO:0008152,GO:0008380,GO:0009987,GO:0010467,GO:0015630,GO:0016070,GO:0016071,GO:0032991,GO:0034641,GO:0043170,GO:0043226,GO:0043227,GO:0043228,GO:0043229,GO:0043231,GO:0043232,GO:0044237,GO:0044238,GO:0044422,GO:0044424,GO:…		ko:K13118					ko00000,ko03041				Fungi	211KB@147550,39S3X@33154,3NX6G@4751,3QQR8@4890,3TD3S@5125,KOG2627@1,KOG2627@2759	NA|NA|NA	S	Nuclear protein Es2
UM09556	22.4684	-2.34665	Down-Regulated	0.000653007	0.00830398	24	36	46	3	12	9	176275.XP_008603156.1	9.83e-61	203	Ascomycota													Fungi	38C2F@33154,3NYVZ@4751,3QJJI@4890,COG0457@1,KOG1840@2759	NA|NA|NA	Z	domain) protein
UM02655	59.0228	-2.3429	Down-Regulated	2.99e-05	0.000845701	170	62	60	16	25	21	73501.XP_006672135.1	2.42e-204	565	Hypocreales													Fungi	218EA@147550,38DXI@33154,3NX4S@4751,3QK5A@4890,3THN8@5125,COG0179@1,KOG1535@2759	NA|NA|NA	Q	Fumarylacetoacetate (FAA) hydrolase family
UM01615	1038.56	-2.32282	Down-Regulated	0.000847517	0.00982569	3783	721	737	272	535	292	73501.XP_006674611.1	4.56e-47	159	Hypocreales		GO:0000228,GO:0000278,GO:0000723,GO:0000781,GO:0000784,GO:0005575,GO:0005622,GO:0005623,GO:0005634,GO:0005657,GO:0005662,GO:0005694,GO:0006139,GO:0006259,GO:0006260,GO:0006261,GO:0006269,GO:0006281,GO:0006310,GO:0006725,GO:0006807,GO:0006950,GO:0006974,GO:0006996,GO:0007049,GO:0008150,GO:0008152,GO:0009058,GO:0009059,GO:0009987,GO:0016043,GO:0016070,GO:0018130,GO:0019438,GO:0022402,GO:0030894,GO:…		ko:K10740	ko03030,ko03420,ko03430,ko03440,ko03460,map03030,map03420,map03430,map03440,map03460	M00288			ko00000,ko00001,ko00002,ko03032,ko03400				Fungi	21BKP@147550,2CZSS@1,2SBIR@2759,3A7BU@33154,3P5DR@4751,3QXRY@4890,3TIPU@5125	NA|NA|NA	S	Replication factor A protein 3
UM02078	31.6688	-2.31487	Down-Regulated	3.31e-05	0.000921046	77	44	33	8	13	13	73501.XP_006667538.1	0	1274	Hypocreales													Fungi	21482@147550,38BU6@33154,3NUVZ@4751,3QSAD@4890,3TD16@5125,KOG0039@1,KOG0039@2759	NA|NA|NA	PQ	Ferric-chelate reductase
UM00006	21.0469	-2.3103	Down-Regulated	0.000133692	0.0025867	40	24	37	9	7	6
UM00540	1650.21	-2.30577	Down-Regulated	0.00140408	0.0137839	696	3281	3594	244	814	771	264951.V5HQE4	5.49e-200	583	Eurotiales													Fungi	20B56@147545,39UIC@33154,3NY96@4751,3QKIH@4890,3S74M@5042,COG0666@1,KOG0254@1,KOG0254@2759,KOG0504@2759	NA|NA|NA	U	Major Facilitator Superfamily
UM01105	302.588	-2.2759	Down-Regulated	0.00106704	0.0112328	159	639	587	48	176	114	73501.XP_006670482.1	1.36e-110	323	Hypocreales		GO:0000302,GO:0000303,GO:0000305,GO:0003674,GO:0003824,GO:0004364,GO:0004601,GO:0004602,GO:0005575,GO:0005622,GO:0005623,GO:0005737,GO:0006518,GO:0006575,GO:0006749,GO:0006790,GO:0006801,GO:0006807,GO:0006950,GO:0006979,GO:0008150,GO:0008152,GO:0009636,GO:0009987,GO:0010035,GO:0016209,GO:0016491,GO:0016684,GO:0016740,GO:0016765,GO:0019430,GO:0033554,GO:0034599,GO:0034614,GO:0034641,GO:0042221,GO:…	2.5.1.18	ko:K00799	ko00480,ko00980,ko00982,ko00983,ko01524,ko05200,ko05204,ko05225,ko05418,map00480,map00980,map00982,map00983,map01524,map05200,map05204,map05225,map05418		R03522,R07002,R07003,R07004,R07023,R07024,R07025,R07026,R07069,R07070,R07083,R07084,R07091,R07092,R07093,R07094,R07100,R07113,R07116,R08280,R09409,R11905	RC00004,RC00069,RC00840,RC00948,RC01704,RC01705,RC01706,RC01758,RC01759,RC01765,RC01767,RC01769,RC02243,RC02527,RC02939,RC02940,RC02942,RC02943,RC02944	ko00000,ko00001,ko01000,ko02000	1.A.12.2.2,1.A.12.3.2			Fungi	21QA9@147550,38HUQ@33154,3NX0U@4751,3RJIA@4890,3TTVX@5125,COG0625@1,KOG0867@2759	NA|NA|NA	O	Glutathione S-transferase
UM01320	345.141	-2.27218	Down-Regulated	2.6e-06	0.00012619	336	691	572	119	88	169	176275.XP_008596194.1	2.71e-174	499	Hypocreales		GO:0000724,GO:0000725,GO:0000793,GO:0003674,GO:0003824,GO:0005575,GO:0005622,GO:0005623,GO:0005634,GO:0005694,GO:0006139,GO:0006259,GO:0006281,GO:0006302,GO:0006310,GO:0006464,GO:0006725,GO:0006807,GO:0006950,GO:0006974,GO:0008150,GO:0008152,GO:0009987,GO:0016740,GO:0016925,GO:0018193,GO:0018205,GO:0019538,GO:0019787,GO:0019789,GO:0030915,GO:0032446,GO:0032991,GO:0033554,GO:0034641,GO:0036211,GO:…											Fungi	217IN@147550,3A4AJ@33154,3P4JX@4751,3QVVR@4890,3TD38@5125,KOG2979@1,KOG2979@2759	NA|NA|NA	S	DNA repair protein Mms21
UM03280	1907.56	-2.27168	Down-Regulated	0.000824324	0.00963186	821	3914	3976	379	787	976	176275.XP_008602303.1	5.04e-278	805	Hypocreales													Fungi	21436@147550,39TJ8@33154,3P14I@4751,3QRFF@4890,3TD1U@5125,COG0666@1,KOG4177@2759	NA|NA|NA	M	Ankyrin repeats (3 copies)
UM00675	660.283	-2.26745	Down-Regulated	0.00373109	0.0267315	463	1194	1387	44	422	292	1108849.XP_002558829.1	5.89e-249	704	Eurotiales													Fungi	20CUD@147545,38CTJ@33154,3P0MW@4751,3QNQV@4890,3SAU2@5042,KOG0254@1,KOG0254@2759	NA|NA|NA	U	MFS multidrug transporter
UM08057	43.7634	-2.25844	Down-Regulated	0.00517501	0.0336961	28	68	106	6	32	11	176275.XP_008599205.1	2.5e-178	504	Hypocreales													Fungi	211M1@147550,2A6HE@1,2RYBX@2759,38HSC@33154,3NWDC@4751,3QQ94@4890,3TI0G@5125	NA|NA|NA	S	Predicted membrane protein (DUF2306)
UM06509	684.276	-2.24655	Down-Regulated	0.00421968	0.0292751	168	1376	1558	262	272	207	73501.XP_006668601.1	0	901	Hypocreales		GO:0000166,GO:0003674,GO:0003824,GO:0005488,GO:0005575,GO:0005622,GO:0005623,GO:0005737,GO:0005783,GO:0005789,GO:0006066,GO:0006629,GO:0006694,GO:0006696,GO:0008150,GO:0008152,GO:0008202,GO:0008204,GO:0008610,GO:0009058,GO:0009987,GO:0012505,GO:0016020,GO:0016021,GO:0016125,GO:0016126,GO:0016128,GO:0016129,GO:0016491,GO:0016627,GO:0016628,GO:0030176,GO:0031224,GO:0031227,GO:0031984,GO:0036094,GO:…	1.3.1.70	ko:K00222	ko00100,ko01100,ko01110,ko01130,map00100,map01100,map01110,map01130	M00101	R05639,R07483	RC01441	ko00000,ko00001,ko00002,ko01000				Fungi	213RC@147550,38CV6@33154,3NUSE@4751,3QKCT@4890,3THCZ@5125,KOG1435@1,KOG1435@2759	NA|NA|NA	IT	c-14 sterol reductase
UM02111	1084.08	-2.24198	Down-Regulated	6.29e-05	0.00151026	3320	899	1122	318	553	327	176275.XP_008594253.1	1.85e-142	420	Hypocreales													Fungi	21415@147550,39XEY@33154,3P06B@4751,3QPBY@4890,3TIT2@5125,KOG3178@1,KOG3178@2759	NA|NA|NA	S	O-methyltransferase
UM06312	614.584	-2.23982	Down-Regulated	2.77e-05	0.000808297	651	1107	1092	96	240	377	73501.XP_006673519.1	1.36e-175	522	Hypocreales				ko:K20989					ko00000,ko02000	2.A.21.6			Fungi	211AV@147550,38ZPN@33154,3NY6V@4751,3QNT3@4890,3TEJC@5125,COG0591@1,KOG2348@2759	NA|NA|NA	E	Belongs to the sodium solute symporter (SSF) (TC 2.A.21) family
UM04434	15743.9	-2.23718	Down-Regulated	0.00887869	0.0479492	5493	31570	34422	1213	8524	8767	176275.XP_008594048.1	1.61e-268	763	Hypocreales													Fungi	218G8@147550,39RV3@33154,3NXNX@4751,3QJT6@4890,3TF09@5125,COG0477@1,KOG2533@2759	NA|NA|NA	G	Allantoate transport protein
UM08037	185.307	-2.23208	Down-Regulated	0.000434079	0.00608325	526	158	223	31	122	58	73501.XP_006674839.1	1.53e-60	211	Hypocreales	PMI1	GO:0000032,GO:0003674,GO:0003824,GO:0004476,GO:0005575,GO:0005622,GO:0005623,GO:0005634,GO:0005737,GO:0005975,GO:0005996,GO:0006013,GO:0006056,GO:0006057,GO:0006139,GO:0006464,GO:0006486,GO:0006725,GO:0006807,GO:0008150,GO:0008152,GO:0009058,GO:0009059,GO:0009100,GO:0009101,GO:0009225,GO:0009226,GO:0009298,GO:0009987,GO:0016043,GO:0016853,GO:0016860,GO:0016861,GO:0018130,GO:0019318,GO:0019438,GO:…	5.3.1.8	ko:K01809	ko00051,ko00520,ko01100,ko01110,ko01130,map00051,map00520,map01100,map01110,map01130	M00114	R01819	RC00376	ko00000,ko00001,ko00002,ko01000				Fungi	216VW@147550,38C6R@33154,3NVQ2@4751,3QMZ7@4890,3THK7@5125,COG1482@1,KOG2757@2759	NA|NA|NA	G	mannose-6-phosphate isomerase
UM03029	1199.64	-2.23042	Down-Regulated	0.000191694	0.00336199	703	2208	2576	317	618	411	176275.XP_008598746.1	0	1152	Hypocreales	PEP7	GO:0000011,GO:0003674,GO:0005488,GO:0005515,GO:0005543,GO:0005575,GO:0005622,GO:0005623,GO:0005634,GO:0005737,GO:0005768,GO:0006810,GO:0006887,GO:0006892,GO:0006895,GO:0006896,GO:0006897,GO:0006904,GO:0006906,GO:0006996,GO:0007033,GO:0007034,GO:0008150,GO:0008289,GO:0009987,GO:0010008,GO:0010009,GO:0012505,GO:0016020,GO:0016043,GO:0016050,GO:0016192,GO:0016482,GO:0017016,GO:0017137,GO:0019899,GO:…		ko:K12481	ko04144,map04144				ko00000,ko00001,ko04131				Fungi	2145B@147550,38GV6@33154,3NW74@4751,3QQ43@4890,3TEUI@5125,KOG1842@1,KOG1842@2759	NA|NA|NA	S	Vacuolar segregation protein pep7
UM03320	42.0662	-2.22703	Down-Regulated	0.00148847	0.0143185	107	45	52	9	7	33	73501.XP_006667122.1	1.88e-229	644	Hypocreales													Fungi	219Q4@147550,2EJ64@1,2SPEF@2759,3A4UW@33154,3P4JA@4751,3QW3B@4890,3TMQR@5125	NA|NA|NA
UM06814	620.196	-2.22475	Down-Regulated	0.00121763	0.0124226	254	1264	1297	148	324	231	176275.XP_008601509.1	8.57e-100	298	Hypocreales													Fungi	21AJ5@147550,2CY1M@1,2S1BQ@2759,3A6PN@33154,3P53N@4751,3QWDE@4890,3TV3C@5125	NA|NA|NA
UM06495	667.821	-2.2194	Down-Regulated	8.16e-13	2.21e-10	1128	984	1038	243	191	313	176275.XP_008602954.1	1.72e-284	780	Hypocreales			1.3.8.4	ko:K00253	ko00280,ko01100,map00280,map01100	M00036	R04095	RC00246	ko00000,ko00001,ko00002,ko01000				Fungi	217HF@147550,38CQN@33154,3NW18@4751,3QQ7U@4890,3TEKN@5125,COG1960@1,KOG0141@2759	NA|NA|NA	E	Isovaleryl-CoA dehydrogenase
UM05869	277.317	-2.21833	Down-Regulated	0.00831443	0.0463025	61	629	558	52	157	110	176275.XP_008593384.1	5.95e-266	735	Hypocreales													Fungi	218Y0@147550,39S9J@33154,3NWXD@4751,3QMWD@4890,3TFXU@5125,KOG2504@1,KOG2504@2759	NA|NA|NA	G	Monocarboxylate transporter
UM08232	21.499	-2.20922	Down-Regulated	0.00788384	0.0446001	58	23	23	12	9	2	474922.ELA28841	1.84e-90	278	Sordariomycetes													Fungi	218TJ@147550,2EHQ2@1,2SNAR@2759,39ZYM@33154,3P1WY@4751,3QVVJ@4890	NA|NA|NA	S	UbiA prenyltransferase family
UM02039	3545.3	-2.20485	Down-Regulated	3.94e-09	4.56e-07	5517	5336	5780	1117	1868	997	176275.XP_008594324.1	0	1158	Hypocreales	BDF1	GO:0000228,GO:0000785,GO:0000790,GO:0000812,GO:0001047,GO:0001067,GO:0001085,GO:0001091,GO:0001094,GO:0001098,GO:0001099,GO:0001672,GO:0003674,GO:0003676,GO:0003677,GO:0003682,GO:0005488,GO:0005515,GO:0005575,GO:0005622,GO:0005623,GO:0005634,GO:0005694,GO:0006139,GO:0006259,GO:0006281,GO:0006325,GO:0006338,GO:0006351,GO:0006355,GO:0006725,GO:0006807,GO:0006950,GO:0006974,GO:0006996,GO:0008134,GO:…		ko:K11684					ko00000,ko03036				Fungi	215J0@147550,38EH8@33154,3NVXS@4751,3QKHB@4890,3TF9N@5125,COG5076@1,KOG1474@2759	NA|NA|NA	K	Bromodomain extra-terminal - transcription regulation
UM04297	3188.04	-2.20206	Down-Regulated	0.008335	0.0463881	12929	1443	1701	565	1777	1378	73501.XP_006669359.1	0	1939	Hypocreales													Fungi	211KF@147550,39U86@33154,3P03E@4751,3QJGF@4890,3TD1J@5125,KOG0773@1,KOG0773@2759	NA|NA|NA	K	Conserved hypothetical protein
UM01898	152.323	-2.19021	Down-Regulated	1.06e-05	0.000391702	168	259	277	29	84	65	29875.EHK16036	2.22e-25	115	Hypocreaceae	SPO22	GO:0005575,GO:0005622,GO:0005623,GO:0005634,GO:0008150,GO:0009893,GO:0010564,GO:0010604,GO:0019222,GO:0031323,GO:0031325,GO:0031399,GO:0031401,GO:0032268,GO:0032270,GO:0033043,GO:0033044,GO:0033233,GO:0033235,GO:0040020,GO:0043226,GO:0043227,GO:0043229,GO:0043231,GO:0044087,GO:0044424,GO:0044464,GO:0048518,GO:0048522,GO:0050789,GO:0050794,GO:0051128,GO:0051171,GO:0051173,GO:0051246,GO:0051247,GO:…											Fungi	216U0@147550,38EZP@33154,3NXWF@4751,3QPJX@4890,3TFGY@5125,3TWZY@5129,KOG4814@1,KOG4814@2759	NA|NA|NA	S	Meiosis protein SPO22/ZIP4 like
UM07499	1034.12	-2.18682	Down-Regulated	2.47e-17	1.7e-14	1721	1428	1713	293	408	496	73501.XP_006673984.1	0	2920	Hypocreales													Fungi	21RUN@147550,3AS5Y@33154,3Q4XV@4751,3RNHW@4890,3TFY2@5125,COG0666@1,KOG4177@2759	NA|NA|NA	M	Ankyrin repeats (3 copies)
UM04200	1795.69	-2.1863	Down-Regulated	9.83e-12	1.91e-09	3625	2329	2570	511	896	656	176275.XP_008598479.1	0	928	Hypocreales		GO:0000271,GO:0000935,GO:0000936,GO:0003674,GO:0003824,GO:0005575,GO:0005618,GO:0005623,GO:0005886,GO:0005975,GO:0005976,GO:0006073,GO:0006074,GO:0006075,GO:0008150,GO:0008152,GO:0009058,GO:0009059,GO:0009250,GO:0009272,GO:0009277,GO:0009897,GO:0009986,GO:0009987,GO:0010383,GO:0016020,GO:0016043,GO:0016051,GO:0016740,GO:0030312,GO:0030427,GO:0030428,GO:0031224,GO:0031225,GO:0031226,GO:0031233,GO:…											Fungi	21CZ0@147550,28HEQ@1,2QPST@2759,38D0H@33154,3NX0F@4751,3QJYC@4890,3TERQ@5125	NA|NA|NA	G	Splits internally a 1,3-beta-glucan molecule and transfers the newly generated reducing end (the donor) to the non- reducing end of another 1,3-beta-glucan molecule (the acceptor) forming a 1,3-beta linkage, resulting in the elongation of 1,3- beta-glucan chains in the cell wall
UM00727	331.397	-2.18414	Down-Regulated	5.61e-06	0.000230884	415	546	575	145	148	74	73501.XP_006668484.1	1.61e-79	271	Sordariomycetes													Fungi	21P16@147550,29MXR@1,2RV80@2759,38WR5@33154,3PNK6@4751,3R6BR@4890	NA|NA|NA
UM07057	3711.31	-2.18246	Down-Regulated	0.00453924	0.0307449	2594	6690	7647	260	1881	2387	73501.XP_006666022.1	1.69999999989e-314	861	Hypocreales													Fungi	216DE@147550,39WE1@33154,3PBV3@4751,3QM05@4890,3TKD9@5125,COG0814@1,KOG1303@2759	NA|NA|NA	E	aromatic and neutral aliphatic amino acid permease
UM01924	1379.98	-2.18182	Down-Regulated	0.00219193	0.0186179	5141	822	914	395	465	749	176275.XP_008594436.1	3.87e-251	702	Hypocreales													Fungi	2157S@147550,2EI7X@1,2SNQ1@2759,3A06J@33154,3P2IC@4751,3QPBG@4890,3TE1A@5125	NA|NA|NA	S	C6 zinc finger
UM00084	25.8912	-2.1808	Down-Regulated	0.00628228	0.0384914	15	58	44	10	14	5	176275.XP_008603096.1	1.68e-30	115	Hypocreales													Fungi	21B9K@147550,2EMVK@1,2SRF5@2759,3A6FC@33154,3P5R7@4751,3QYJH@4890,3TJ0E@5125	NA|NA|NA
UM08063	1786.72	-2.18036	Down-Regulated	0.00144038	0.0139779	3013	2635	2740	205	1481	420	176275.XP_008596602.1	7.22e-282	771	Hypocreales													Fungi	2180I@147550,28XSC@1,2QWD7@2759,39V91@33154,3NYDT@4751,3QSTG@4890,3TJZ0@5125	NA|NA|NA	E	Taurine catabolism dioxygenase TauD
UM03136	126.363	-2.17558	Down-Regulated	0.00325768	0.0244792	115	233	231	13	100	37	73501.XP_006667767.1	4e-82	250	Hypocreales													Fungi	21CDJ@147550,2ETDH@1,2SVRN@2759,3ACWT@33154,3P992@4751,3QYDM@4890,3TJCZ@5125	NA|NA|NA
UM08970	2287.42	-2.16117	Down-Regulated	5.82e-06	0.00023825	3904	3334	3482	1249	659	613	176275.XP_008600516.1	5.93e-240	669	Hypocreales			3.4.13.19	ko:K01273					ko00000,ko00537,ko01000,ko01002,ko04147				Fungi	216VP@147550,38D9H@33154,3NUTJ@4751,3QKPA@4890,3TGNT@5125,COG2355@1,KOG4127@2759	NA|NA|NA	O	Belongs to the metallo-dependent hydrolases superfamily. Peptidase M19 family
UM02347	1108.64	-2.15253	Down-Regulated	6.66e-06	0.000266801	959	2043	2055	464	368	438	176275.XP_008598844.1	6.55e-252	692	Hypocreales			4.1.3.4	ko:K01640	ko00072,ko00280,ko00281,ko00650,ko01100,ko04146,map00072,map00280,map00281,map00650,map01100,map04146	M00036,M00088	R01360,R08090	RC00502,RC00503,RC01118,RC01946	ko00000,ko00001,ko00002,ko01000				Fungi	212D6@147550,38D16@33154,3NVNW@4751,3QM5R@4890,3TDGI@5125,COG0119@1,KOG2368@2759	NA|NA|NA	CE	hydroxymethylglutaryl-CoA lyase
UM06677	1182.87	-2.14755	Down-Regulated	8.21e-12	1.7e-09	1852	1772	1889	289	548	574	176275.XP_008599954.1	1.32e-173	488	Hypocreales													Fungi	21CE3@147550,2F1ER@1,2T2F9@2759,3AIT5@33154,3PAXA@4751,3R1BG@4890,3TJD9@5125	NA|NA|NA
UM00284	101.221	-2.14017	Down-Regulated	0.000901526	0.0101907	69	184	206	31	62	25	176275.XP_008599165.1	0	1025	Eukaryota				ko:K08189					ko00000,ko02000	2.A.1.13			Eukaryota	KOG2504@1,KOG2504@2759	NA|NA|NA	IQ	monocarboxylate transporter
UM08556	4981.18	-2.13206	Down-Regulated	4.9e-09	5.4e-07	10418	6342	6778	1143	2218	2673
UM05081	377.83	-2.12881	Down-Regulated	3.97e-05	0.001064	1077	355	393	143	178	119	73501.XP_006669788.1	0	1184	Hypocreales													Fungi	2132N@147550,2E7WG@1,2SEEP@2759,3A45C@33154,3P8W4@4751,3R0E3@4890,3TD9A@5125	NA|NA|NA	S	Up-regulated During Septation
UM08121	2020.91	-2.12482	Down-Regulated	0.00292319	0.0227113	6178	1747	1890	1306	497	421	176275.XP_008595543.1	2.15e-117	337	Hypocreales													Fungi	21B17@147550,2EZAG@1,2T0NB@2759,3AAFA@33154,3P6U3@4751,3QZYT@4890,3TJET@5125	NA|NA|NA
UM02362	665.344	-2.12104	Down-Regulated	2.48e-05	0.000755345	492	1194	1329	220	282	289	73501.XP_006670379.1	0	1771	Hypocreales													Fungi	214EQ@147550,38C7A@33154,3NUPX@4751,3QPRW@4890,3TF0F@5125,KOG1408@1,KOG1408@2759	NA|NA|NA	S	WD domain, G-beta repeat
UM02012	282.988	-2.11887	Down-Regulated	3.69e-06	0.000166174	306	467	523	74	94	177	73501.XP_006667607.1	0	1155	Hypocreales				ko:K02295,ko:K10426	ko04710,ko04962,ko05016,map04710,map04962,map05016				ko00000,ko00001,ko03036,ko03400,ko04812				Fungi	217HE@147550,38BKX@33154,3NVGR@4751,3QRSN@4890,3TE89@5125,COG0415@1,KOG0133@2759	NA|NA|NA	LT	FAD binding domain of DNA photolyase
UM05732	1332.76	-2.11813	Down-Regulated	0.000743513	0.0090427	648	2387	2963	403	674	513	176275.XP_008594883.1	0	1018	Hypocreales													Fungi	2144Y@147550,2AZ0N@1,2S04M@2759,39VMJ@33154,3P035@4751,3QMXF@4890,3TDD4@5125	NA|NA|NA
UM00768	872.998	-2.11744	Down-Regulated	0.00103328	0.0110336	454	1699	1771	332	455	232	73501.XP_006668454.1	1.24e-276	770	Hypocreales		GO:0000002,GO:0000217,GO:0000404,GO:0003674,GO:0003676,GO:0003677,GO:0003690,GO:0003824,GO:0004518,GO:0004519,GO:0004520,GO:0004536,GO:0005488,GO:0005575,GO:0005622,GO:0005623,GO:0005634,GO:0005737,GO:0005739,GO:0006139,GO:0006259,GO:0006281,GO:0006290,GO:0006298,GO:0006725,GO:0006807,GO:0006950,GO:0006974,GO:0006996,GO:0007005,GO:0008150,GO:0008152,GO:0009314,GO:0009411,GO:0009416,GO:0009628,GO:…		ko:K13281					ko00000,ko01000				Fungi	21R9H@147550,2QTMI@2759,38EU1@33154,3NXY6@4751,3QRQ1@4890,3THIN@5125,COG4294@1	NA|NA|NA	L	UV-damage endonuclease
UM05793	54.693	-2.11054	Down-Regulated	7.67e-05	0.00173149	53	101	95	14	29	23	746128.CADAFUBP00005134	9.07e-67	240	Eurotiales			2.7.11.1	ko:K13303	ko04068,ko04151,map04068,map04151				ko00000,ko00001,ko01000,ko01001				Fungi	20B26@147545,39JXT@33154,3Q4A6@4751,3RMG7@4890,3S7R0@5042,KOG0598@1,KOG0598@2759	NA|NA|NA	T	Ankyrin repeats (3 copies)
UM00674	1833.26	-2.10975	Down-Regulated	2.06e-06	0.000104717	2566	2753	3148	433	1172	611	73501.XP_006665879.1	1.91e-213	610	Hypocreales													Fungi	21AUF@147550,2EK18@1,2SQ1T@2759,3A2CS@33154,3P3DW@4751,3QV1M@4890,3TNEQ@5125	NA|NA|NA	S	Fungal specific transcription factor domain
UM01192	1475.2	-2.10702	Down-Regulated	0.000149111	0.00273328	3669	1636	1726	296	1036	463	176275.XP_008596437.1	0	993	Hypocreales													Fungi	214D3@147550,2REND@2759,38TNH@33154,3P1BG@4751,3QSME@4890,3THIQ@5125,COG2304@1	NA|NA|NA	S	domain-containing protein
UM00044	152.408	-2.10292	Down-Regulated	0.00174087	0.0159605	124	332	231	38	112	33	162425.CADANIAP00007832	2.73e-20	102	Eurotiales													Fungi	20D5K@147545,2BXMN@1,2S0KD@2759,39W93@33154,3P1C3@4751,3QQRN@4890,3S92Z@5042	NA|NA|NA	S	Protein of unknown function (DUF3723)
UM02836	1046.33	-2.10229	Down-Regulated	5.54e-06	0.000228977	1127	1758	1893	254	627	391	73501.XP_006671985.1	0	1093	Hypocreales		GO:0000166,GO:0001510,GO:0002097,GO:0002101,GO:0002127,GO:0002946,GO:0003674,GO:0003824,GO:0005488,GO:0005524,GO:0006139,GO:0006396,GO:0006399,GO:0006400,GO:0006412,GO:0006518,GO:0006725,GO:0006807,GO:0008033,GO:0008144,GO:0008150,GO:0008152,GO:0009058,GO:0009059,GO:0009451,GO:0009987,GO:0010467,GO:0016070,GO:0016874,GO:0016879,GO:0017076,GO:0019538,GO:0030488,GO:0030554,GO:0032259,GO:0032267,GO:…	6.3.4.19	ko:K04075			R09597	RC02633,RC02634	ko00000,ko01000,ko03016				Fungi	213M3@147550,2QQNE@2759,39Z20@33154,3P0T4@4751,3QSKG@4890,3TEE5@5125,COG0037@1	NA|NA|NA	D	PP-loop family
UM09514	644.039	-2.10017	Down-Regulated	0.0088676	0.0479473	285	1248	1350	99	527	164	73501.XP_006667268.1	4.37e-214	637	Hypocreales													Fungi	2152V@147550,38QDP@33154,3NXQ7@4751,3R0XM@4890,3TEHU@5125,COG0503@1,KOG1712@2759	NA|NA|NA	F	Phosphoribosyl transferase domain protein
UM07411	955.88	-2.0994	Down-Regulated	2.13e-08	2.02e-06	2331	1092	1121	334	401	412	73501.XP_006672565.1	0	1491	Hypocreales		GO:0000228,GO:0000785,GO:0000790,GO:0005575,GO:0005622,GO:0005623,GO:0005634,GO:0005694,GO:0005737,GO:0005739,GO:0006325,GO:0006338,GO:0006996,GO:0008150,GO:0009987,GO:0016043,GO:0031932,GO:0031974,GO:0031981,GO:0032991,GO:0038201,GO:0043226,GO:0043227,GO:0043228,GO:0043229,GO:0043231,GO:0043232,GO:0043233,GO:0044422,GO:0044424,GO:0044427,GO:0044428,GO:0044444,GO:0044446,GO:0044454,GO:0044464,GO:…		ko:K20403	ko04150,map04150				ko00000,ko00001				Fungi	211QS@147550,397RF@33154,3NY9F@4751,3QQAG@4890,3TEV2@5125,KOG4524@1,KOG4524@2759	NA|NA|NA	S	HEAT repeat protein
UM06655	108.96	-2.0982	Down-Regulated	0.00601384	0.0374019	39	219	228	44	57	27	73501.XP_006668738.1	2.6e-133	382	Hypocreales													Fungi	219S9@147550,2SMQ8@2759,3A01D@33154,3P242@4751,3QUCE@4890,3TIFX@5125,COG0693@1	NA|NA|NA	S	PfpI family
UM05748	29.9885	-2.09385	Down-Regulated	0.00453699	0.0307449	99	23	24	12	10	14	73501.XP_006666261.1	3.62e-46	167	Hypocreales													Fungi	21G3P@147550,2C2B9@1,2THA8@2759,39DFX@33154,3PYF0@4751,3RHII@4890,3TNMP@5125	NA|NA|NA
UM03929	303.882	-2.07896	Down-Regulated	0.00101874	0.0109491	843	347	263	47	208	126	73501.XP_006672905.1	0	1100	Hypocreales			3.1.1.47	ko:K01062	ko00565,ko01100,ko01110,ko01130,map00565,map01100,map01110,map01130		R04452	RC00037,RC00094	ko00000,ko00001,ko01000				Fungi	2149T@147550,38D7T@33154,3NYIQ@4751,3QNA0@4890,3TCPZ@5125,COG4188@1,KOG3847@2759	NA|NA|NA	I	Platelet-activating factor acetylhydrolase, isoform II
UM01201	2441.33	-2.07292	Down-Regulated	4.56e-05	0.00117271	1947	4435	4624	817	1327	819	73501.XP_006669608.1	0	925	Hypocreales			1.13.11.5	ko:K00451	ko00350,ko00643,ko01100,ko01120,map00350,map00643,map01100,map01120	M00044	R02519	RC00737	ko00000,ko00001,ko00002,ko01000				Fungi	215IA@147550,38B92@33154,3NY70@4751,3QNEH@4890,3TGRZ@5125,COG3508@1,KOG1417@2759	NA|NA|NA	E	Homogentisate 1,2-dioxygenase
UM02580	768.778	-2.06171	Down-Regulated	0.00937566	0.0498149	2907	417	460	239	505	194	73501.XP_006666899.1	8.2e-302	840	Hypocreales													Fungi	214C4@147550,28N1R@1,2QUKR@2759,39SBW@33154,3NZN2@4751,3QQ6G@4890,3TG0A@5125	NA|NA|NA	S	IQ calmodulin-binding motif protein
UM07519	232.484	-2.05568	Down-Regulated	6.29e-05	0.00151026	340	336	393	40	160	94	176275.XP_008600970.1	5.68e-258	709	Hypocreales		GO:0000907,GO:0000908,GO:0003674,GO:0003824,GO:0005575,GO:0005622,GO:0005623,GO:0005737,GO:0006790,GO:0008150,GO:0008152,GO:0009056,GO:0009987,GO:0016491,GO:0016705,GO:0016706,GO:0044237,GO:0044248,GO:0044273,GO:0044424,GO:0044464,GO:0051213,GO:0055114	1.14.11.17	ko:K03119,ko:K19245	ko00430,ko00920,map00430,map00920		R05320	RC01331	ko00000,ko00001,ko01000				Fungi	217PT@147550,2QT05@2759,3915V@33154,3NTVZ@4751,3QPU0@4890,3TDCG@5125,COG2175@1	NA|NA|NA	E	Alpha-ketoglutarate-dependent taurine dioxygenase
UM09398	23.1943	-2.03976	Down-Regulated	0.00209748	0.0180561	30	46	29	13	5	10	176275.XP_008603413.1	1.55e-234	696	Hypocreales													Fungi	218XG@147550,39Y6Y@33154,3NY7U@4751,3QTDV@4890,3TIBD@5125,KOG4231@1,KOG4231@2759	NA|NA|NA	I	phosphatidylethanolamine catabolic process
UM03916	3886.03	-2.0355	Down-Regulated	0.00021059	0.00363069	11512	3436	3671	999	2282	1630	176275.XP_008600249.1	0	899	Hypocreales	MDJ1	GO:0000002,GO:0001671,GO:0003674,GO:0005488,GO:0005515,GO:0005575,GO:0005622,GO:0005623,GO:0005737,GO:0005739,GO:0005740,GO:0005743,GO:0005759,GO:0005829,GO:0006457,GO:0006458,GO:0006508,GO:0006515,GO:0006807,GO:0006950,GO:0006996,GO:0007005,GO:0008047,GO:0008150,GO:0008152,GO:0009056,GO:0009057,GO:0009266,GO:0009408,GO:0009628,GO:0009987,GO:0016020,GO:0016043,GO:0019538,GO:0019866,GO:0019898,GO:…		ko:K03686					ko00000,ko03029,ko03110				Fungi	2152C@147550,38H0N@33154,3NUEY@4751,3QJS0@4890,3TE3S@5125,COG0484@1,KOG0715@2759	NA|NA|NA	O	Mitochondrial DnaJ chaperone (Mdj1)
UM05873	1757.84	-2.0347	Down-Regulated	0.00156072	0.0148595	1898	2787	3280	614	1275	260	73501.XP_006671278.1	5.95e-188	532	Hypocreales													Fungi	214JR@147550,3A0P1@33154,3P2CV@4751,3QU50@4890,3TG3S@5125,COG4188@1,KOG3847@2759	NA|NA|NA	I	PAF acetylhydrolase family protein
UM08278	1580.93	-2.03395	Down-Regulated	0.000143424	0.00267855	4421	1420	1700	660	821	447	176275.XP_008600350.1	0	1113	Hypocreales													Fungi	215BN@147550,39UIC@33154,3NY96@4751,3QKIH@4890,3TMDB@5125,KOG0254@1,KOG0254@2759	NA|NA|NA	U	Fungal trichothecene efflux pump (TRI12)
UM08387	1875.66	-2.02125	Down-Regulated	8.63e-06	0.000330573	4392	2162	2252	440	1165	794	176275.XP_008595148.1	1.13e-294	823	Hypocreales													Fungi	217TE@147550,299TI@1,2RGVU@2759,39030@33154,3NTX9@4751,3QRXY@4890,3THC6@5125	NA|NA|NA	S	Protein of unknown function (DUF1365)
UM00791	497.207	-2.02069	Down-Regulated	2.87e-05	0.000824397	851	707	732	132	356	139	73501.XP_006668429.1	9.37e-258	722	Hypocreales													Fungi	21876@147550,2BGKF@1,2S19N@2759,3A0Y0@33154,3P1R1@4751,3QRKM@4890,3THDU@5125	NA|NA|NA	S	Domain of unknown function (DUF4048)
UM03995	3046.83	-2.01614	Down-Regulated	0.000316782	0.00488414	1864	5645	6049	1302	1275	1198	73501.XP_006672838.1	0	897	Hypocreales	ERG9	GO:0003674,GO:0003824,GO:0004310,GO:0004311,GO:0004659,GO:0005575,GO:0005622,GO:0005623,GO:0005737,GO:0005739,GO:0005740,GO:0005741,GO:0005783,GO:0005789,GO:0006066,GO:0006629,GO:0006644,GO:0006694,GO:0006696,GO:0006720,GO:0006721,GO:0006793,GO:0006796,GO:0008150,GO:0008152,GO:0008202,GO:0008204,GO:0008610,GO:0009058,GO:0009987,GO:0012505,GO:0016020,GO:0016021,GO:0016125,GO:0016126,GO:0016128,GO:…	2.5.1.21	ko:K00801	ko00100,ko00909,ko01100,ko01110,ko01130,map00100,map00909,map01100,map01110,map01130		R00702,R02872,R06223	RC00362,RC00796,RC02839	ko00000,ko00001,ko01000,ko01006				Fungi	212SA@147550,38FSE@33154,3NXNI@4751,3QNXI@4890,3TFI3@5125,COG1562@1,KOG1459@2759	NA|NA|NA	I	Squalene
UM03961	2008.59	-2.01516	Down-Regulated	0.00237772	0.0196355	1094	3744	4082	444	1411	718	73501.XP_006672872.1	4.3e-268	739	Hypocreales	MTM1	GO:0000041,GO:0003674,GO:0005215,GO:0005384,GO:0005488,GO:0005575,GO:0005622,GO:0005623,GO:0005737,GO:0005739,GO:0005740,GO:0005743,GO:0006810,GO:0006811,GO:0006812,GO:0006820,GO:0006828,GO:0006839,GO:0008144,GO:0008150,GO:0008324,GO:0015075,GO:0015318,GO:0015711,GO:0015748,GO:0015850,GO:0015893,GO:0016020,GO:0016021,GO:0016530,GO:0019842,GO:0019866,GO:0022857,GO:0022890,GO:0030001,GO:0030170,GO:…		ko:K15119					ko00000,ko02000	2.A.29			Fungi	216G7@147550,38GBT@33154,3NTYN@4751,3QQ88@4890,3TDM1@5125,KOG0761@1,KOG0761@2759	NA|NA|NA	C	Belongs to the mitochondrial carrier (TC 2.A.29) family
UM02275	1510.43	-2.00388	Down-Regulated	0.00693036	0.0413275	859	2873	2966	392	1238	284	73501.XP_006670473.1	1.16e-277	766	Hypocreales													Fungi	218UB@147550,38E95@33154,3NWHF@4751,3R1B3@4890,3TDBR@5125,KOG3178@1,KOG3178@2759	NA|NA|NA	S	O-methyltransferase
UM06721	863.246	-2.00268	Down-Regulated	0.00194116	0.0170765	957	1268	1678	487	111	465	176275.XP_008596500.1	4.03e-98	298	Hypocreales													Fungi	2122D@147550,3A8AT@33154,3P6RV@4751,3QJJR@4890,3TI9T@5125,KOG1721@1,KOG1721@2759	NA|NA|NA	S	Zinc finger, C2H2 type
UM07279	2390.14	-2.00067	Down-Regulated	0.00137173	0.0135308	7793	1739	1973	662	1422	985	73501.XP_006672713.1	4.86e-119	346	Hypocreales													Fungi	21AY0@147550,2DA3M@1,2S5F1@2759,3A5R8@33154,3P4VN@4751,3QW6F@4890,3TI3T@5125	NA|NA|NA	S	Transcriptional regulation of mitochondrial recombination
UM04148	1035.6	-1.99367	Down-Regulated	0.00013524	0.00259995	1205	1493	1987	323	727	264	73501.XP_006665287.1	1.04e-144	426	Hypocreales													Fungi	21885@147550,2DTVH@1,2S6IQ@2759,3A5G6@33154,3P68K@4751,3QM4X@4890,3THYA@5125	NA|NA|NA
UM00389	972.591	-1.99205	Down-Regulated	0.00270938	0.0216182	425	1967	1892	443	450	318	73501.XP_006668207.1	0	1383	Hypocreales	CTF18	GO:0000070,GO:0000228,GO:0000278,GO:0000280,GO:0000724,GO:0000725,GO:0000785,GO:0000790,GO:0000819,GO:0005575,GO:0005622,GO:0005623,GO:0005634,GO:0005657,GO:0005694,GO:0005737,GO:0005739,GO:0006139,GO:0006259,GO:0006260,GO:0006261,GO:0006270,GO:0006281,GO:0006302,GO:0006310,GO:0006725,GO:0006807,GO:0006950,GO:0006974,GO:0006996,GO:0007049,GO:0007059,GO:0007062,GO:0007064,GO:0008150,GO:0008152,GO:…		ko:K11269					ko00000,ko03036				Fungi	2115H@147550,38BRP@33154,3NUFN@4751,3QPIH@4890,3TDNI@5125,KOG1969@1,KOG1969@2759	NA|NA|NA	O	Chromosome transmission fidelity protein
UM08190	4664.01	-1.98601	Down-Regulated	0.000132954	0.00258579	3294	8151	9302	1414	2484	2131	140110.NechaP102251	0	1066	Nectriaceae													Fungi	1FQ2H@110618,218AE@147550,2CGJB@1,2S5WB@2759,39VTX@33154,3NU0C@4751,3QMQS@4890,3TSQ2@5125	NA|NA|NA	T	Serine threonine-protein kinase sgk2
UM03736	474.552	-1.9856	Down-Regulated	0.000535868	0.0070556	1426	439	395	206	241	148	176275.XP_008593758.1	8.81e-158	447	Hypocreales													Fungi	217R3@147550,39RTY@33154,3P0TF@4751,3QKKB@4890,3TUY5@5125,COG2872@1,KOG2105@2759	NA|NA|NA	J	Threonyl and Alanyl tRNA synthetase second additional domain
UM00513	531.228	-1.98502	Down-Regulated	0.00115751	0.0119766	432	951	985	184	371	117
UM03250	941.655	-1.97805	Down-Regulated	0.000391857	0.00560595	639	1752	1784	295	570	349	176275.XP_008597535.1	7.7100001334e-317	873	Hypocreales	SFL1	GO:0000122,GO:0000128,GO:0000228,GO:0000976,GO:0000977,GO:0000978,GO:0000987,GO:0001012,GO:0001067,GO:0001085,GO:0001103,GO:0001558,GO:0003674,GO:0003676,GO:0003677,GO:0003690,GO:0005488,GO:0005515,GO:0005575,GO:0005622,GO:0005623,GO:0005634,GO:0005694,GO:0006355,GO:0006357,GO:0008134,GO:0008150,GO:0009889,GO:0009890,GO:0009891,GO:0009892,GO:0009893,GO:0009987,GO:0010468,GO:0010556,GO:0010557,GO:…											Fungi	21287@147550,39VVJ@33154,3NY3V@4751,3QNBJ@4890,3TDTR@5125,COG5169@1,KOG0627@2759	NA|NA|NA	K	Flocculation suppression protein
UM04623	41.9336	-1.97681	Down-Regulated	0.00588491	0.0368923	128	37	35	7	24	25	73501.XP_006666903.1	3.73e-118	345	Hypocreales													Fungi	21AXB@147550,2D3QE@1,2SSDE@2759,3APHN@33154,3PF6D@4751,3QWZD@4890,3TJ37@5125	NA|NA|NA
UM07923	3233.86	-1.97607	Down-Regulated	2.65e-05	0.000787377	3774	5127	5668	765	2199	1269	73501.XP_006673750.1	0	1023	Hypocreales													Fungi	211FD@147550,38GN6@33154,3NYNF@4751,3QNI0@4890,3TG1X@5125,KOG0255@1,KOG0255@2759	NA|NA|NA	S	transporter
UM07906	3897.22	-1.96959	Down-Regulated	4.72e-06	0.000198999	5391	5844	6424	1012	2646	1435	176275.XP_008596942.1	0	1041	Hypocreales													Fungi	21710@147550,2CNP2@1,2QXAC@2759,38DBP@33154,3NWG3@4751,3QJFU@4890,3TFIC@5125	NA|NA|NA	S	SET (Su(var)3-9, Enhancer-of-zeste, Trithorax) domain
UM08645	608.924	-1.96861	Down-Regulated	4e-09	4.56e-07	1217	705	892	237	315	228	73501.XP_006669015.1	6.75e-304	864	Hypocreales	DHH1	GO:0000288,GO:0000290,GO:0000932,GO:0000956,GO:0003674,GO:0003676,GO:0003682,GO:0003723,GO:0003724,GO:0003729,GO:0003824,GO:0004004,GO:0004386,GO:0005488,GO:0005515,GO:0005575,GO:0005622,GO:0005623,GO:0005634,GO:0005730,GO:0005737,GO:0006139,GO:0006401,GO:0006402,GO:0006417,GO:0006448,GO:0006725,GO:0006807,GO:0006996,GO:0008026,GO:0008150,GO:0008152,GO:0008186,GO:0009056,GO:0009057,GO:0009889,GO:…	3.6.4.13	ko:K12614	ko03018,map03018	M00395			ko00000,ko00001,ko00002,ko01000,ko03019,ko03036				Fungi	211ED@147550,38DGD@33154,3NV8Q@4751,3QJP1@4890,3TFS9@5125,COG0513@1,KOG0326@2759	NA|NA|NA	A	Belongs to the DEAD box helicase family
UM08396	2721.55	-1.966	Down-Regulated	0.000903467	0.0101907	7396	2645	2790	719	2048	776	176275.XP_008595138.1	2.35e-123	357	Hypocreales													Fungi	2198S@147550,2DRY5@1,2S6F0@2759,3A78M@33154,3P4HS@4751,3QWX4@4890,3TGF0@5125	NA|NA|NA	S	Domain of unknown function (DUF4588)
UM09539	380.191	-1.96546	Down-Regulated	0.00116515	0.0120107	217	653	811	134	221	135
UM09616	66.9031	-1.94978	Down-Regulated	0.0053368	0.0345229	64	118	116	19	56	12
UM06496	548.532	-1.94174	Down-Regulated	1.82e-09	2.28e-07	818	778	889	242	185	287	73501.XP_006668587.1	0	1050	Hypocreales			6.4.1.4	ko:K01969	ko00280,ko01100,map00280,map01100	M00036	R04138	RC00367,RC00942	ko00000,ko00001,ko00002,ko01000				Fungi	21799@147550,38ET3@33154,3NVWD@4751,3QM1E@4890,3TEJF@5125,COG4799@1,KOG0540@2759	NA|NA|NA	EI	methylcrotonoyl-CoA carboxylase beta chain
UM06414	14238.3	-1.93988	Down-Regulated	0.000940208	0.0104394	16398	22346	25062	9200	5432	2918	176275.XP_008600077.1	0	1791	Hypocreales			3.6.3.9	ko:K01539	ko04022,ko04024,ko04260,ko04261,ko04911,ko04918,ko04919,ko04925,ko04960,ko04961,ko04964,ko04970,ko04971,ko04972,ko04973,ko04974,ko04976,ko04978,map04022,map04024,map04260,map04261,map04911,map04918,map04919,map04925,map04960,map04961,map04964,map04970,map04971,map04972,map04973,map04974,map04976,map04978				ko00000,ko00001,ko01000,ko04147	3.A.3.1			Fungi	216GW@147550,38BIP@33154,3NUZM@4751,3QJCQ@4890,3TE9J@5125,COG0474@1,KOG0203@2759	NA|NA|NA	P	Belongs to the cation transport ATPase (P-type) (TC 3.A.3) family
UM03266	916.239	-1.93869	Down-Regulated	0.00102592	0.0109813	749	1664	1644	156	590	503	176275.XP_008599042.1	1.38e-140	410	Hypocreales			2.7.1.172	ko:K15523					ko00000,ko01000				Fungi	211BM@147550,38F6U@33154,3NXP0@4751,3QQE3@4890,3TE5S@5125,COG3001@1,KOG3021@2759	NA|NA|NA	G	Fructosamine kinase
UM00741	109.787	-1.93858	Down-Regulated	0.00310944	0.0237247	54	218	209	32	62	52	140110.NechaP50192	5.39e-81	266	Nectriaceae													Fungi	1FSIW@110618,2156B@147550,28MU8@1,2QUCG@2759,39T63@33154,3NTWC@4751,3QQU2@4890,3THX3@5125	NA|NA|NA
UM08555	105.495	-1.92816	Down-Regulated	0.00105084	0.0111452	257	96	139	18	73	53	176275.XP_008600489.1	3.95e-58	190	Eukaryota													Eukaryota	2SC5M@2759,COG1670@1	NA|NA|NA	J	Acetyltransferase
UM08530	667.353	-1.92609	Down-Regulated	0.00038689	0.00557443	459	1239	1240	182	322	400	73501.XP_006672430.1	1.79e-309	871	Sordariomycetes													Fungi	217XC@147550,39SR6@33154,3NTYY@4751,3QMB2@4890,KOG1812@1,KOG1812@2759	NA|NA|NA	O	Ariadne ring
UM09626	32.5818	-1.923	Down-Regulated	0.00841017	0.0465453	17	59	67	8	19	17	140110.NechaP88373	7.87e-49	167	Hypocreales													Fungi	2199F@147550,2EW4D@1,2SY0D@2759,3AN32@33154,3PF8M@4751,3QVU4@4890,3TJIR@5125	NA|NA|NA
UM03420	513.949	-1.91657	Down-Regulated	0.00202445	0.0175964	268	908	1076	192	302	185
UM00246	625.09	-1.91497	Down-Regulated	1.66e-06	8.71e-05	1264	763	840	279	178	372	73501.XP_006668049.1	0	882	Hypocreales	BNA5	GO:0003674,GO:0003824,GO:0005575,GO:0005622,GO:0005623,GO:0005634,GO:0005737,GO:0006082,GO:0006139,GO:0006520,GO:0006568,GO:0006569,GO:0006576,GO:0006586,GO:0006725,GO:0006732,GO:0006733,GO:0006753,GO:0006766,GO:0006767,GO:0006793,GO:0006796,GO:0006807,GO:0008150,GO:0008152,GO:0009056,GO:0009058,GO:0009063,GO:0009072,GO:0009074,GO:0009108,GO:0009117,GO:0009165,GO:0009308,GO:0009310,GO:0009435,GO:…	3.7.1.3	ko:K01556	ko00380,ko01100,map00380,map01100	M00038	R00987,R02668,R03936	RC00284,RC00415	ko00000,ko00001,ko00002,ko01000				Fungi	216GT@147550,38BHE@33154,3NUB7@4751,3QJD4@4890,3TEJP@5125,COG3844@1,KOG3846@2759	NA|NA|NA	E	Catalyzes the cleavage of L-kynurenine (L-Kyn) and L-3- hydroxykynurenine (L-3OHKyn) into anthranilic acid (AA) and 3- hydroxyanthranilic acid (3-OHAA), respectively
UM08335	3940.98	-1.91478	Down-Regulated	0.000284661	0.00450263	3129	6875	7390	1043	2583	1701	73501.XP_006666189.1	0	1766	Hypocreales	hmt1	GO:0000041,GO:0000166,GO:0000322,GO:0000323,GO:0000324,GO:0000329,GO:0003674,GO:0003824,GO:0005215,GO:0005488,GO:0005524,GO:0005575,GO:0005622,GO:0005623,GO:0005737,GO:0005773,GO:0005774,GO:0006810,GO:0006811,GO:0006812,GO:0006820,GO:0006857,GO:0006950,GO:0007034,GO:0008144,GO:0008150,GO:0009636,GO:0009987,GO:0010035,GO:0010038,GO:0015399,GO:0015405,GO:0015440,GO:0015711,GO:0015833,GO:0016020,GO:…		ko:K05661	ko02010,map02010				ko00000,ko00001,ko02000	3.A.1.210			Fungi	211E9@147550,38D03@33154,3NV8N@4751,3QJEX@4890,3TDPW@5125,COG5265@1,KOG0056@2759	NA|NA|NA	Q	Heavy metal tolerance protein
UM06642	7417.03	-1.90868	Down-Regulated	0.00371582	0.0266863	3069	14141	15099	2185	4188	3678	176275.XP_008596366.1	9.91e-183	513	Hypocreales	SNZ1	GO:0000096,GO:0000097,GO:0003674,GO:0003824,GO:0003922,GO:0005575,GO:0005576,GO:0006082,GO:0006520,GO:0006534,GO:0006535,GO:0006563,GO:0006725,GO:0006766,GO:0006767,GO:0006790,GO:0006807,GO:0008150,GO:0008152,GO:0008614,GO:0008615,GO:0008652,GO:0009058,GO:0009069,GO:0009070,GO:0009110,GO:0009987,GO:0016053,GO:0016874,GO:0016879,GO:0016884,GO:0017144,GO:0018130,GO:0019344,GO:0019438,GO:0019752,GO:…	4.3.3.6	ko:K06215	ko00750,map00750		R07456	RC00010,RC01783,RC03043	ko00000,ko00001,ko01000				Fungi	211V0@147550,38HZF@33154,3NVDT@4751,3QPJ0@4890,3TH09@5125,COG0214@1,KOG1606@2759	NA|NA|NA	H	Belongs to the PdxS SNZ family
UM04189	7214.16	-1.90817	Down-Regulated	0.000509775	0.00677196	13555	9047	10322	4368	3338	1416	176275.XP_008598494.1	1.65e-118	340	Hypocreales													Fungi	219FN@147550,2CY4Y@1,2S22D@2759,3A3Z7@33154,3P415@4751,3QUPJ@4890,3TI7S@5125	NA|NA|NA
UM05935	38.2505	-1.90324	Down-Regulated	0.00105122	0.0111452	87	39	51	7	22	24	176275.XP_008593446.1	1.48e-218	652	Hypocreales													Fungi	21BNI@147550,29BDB@1,2RIGC@2759,3ABFH@33154,3P9KR@4751,3QZYR@4890,3TJ1H@5125	NA|NA|NA
UM08210	47.7104	-1.90208	Down-Regulated	0.000319111	0.00490698	123	48	51	19	21	24	29875.EHK16741	7.76e-41	161	Hypocreaceae													Fungi	218SJ@147550,2EE9P@1,2SJQV@2759,39UYA@33154,3P1IZ@4751,3QTCW@4890,3TEQI@5125,3U44G@5129	NA|NA|NA
UM07079	2172.35	-1.89896	Down-Regulated	3.33e-05	0.0009231	2295	3456	3900	1118	632	1110	73501.XP_006666000.1	5.97e-173	516	Hypocreales													Fungi	214UB@147550,2AMCS@1,2RZBR@2759,392TC@33154,3NYAU@4751,3QKV2@4890,3TDUJ@5125	NA|NA|NA	S	Adhesin protein Mad1
UM00053	62.9453	-1.89882	Down-Regulated	0.00232779	0.0194207	48	130	98	15	43	28	1173701.A0A066XH81	3.22e-15	80.1	Glomerellales													Fungi	1F67M@1028384,21CCI@147550,2F4Y4@1,2T5YE@2759,3AU5U@33154,3PI79@4751,3QYTQ@4890	NA|NA|NA
UM08837	8023.38	-1.8957	Down-Regulated	0.000131627	0.00257287	9877	12078	13877	2077	6124	2709	73501.XP_006670159.1	0	1113	Hypocreales													Fungi	2173Q@147550,38H2J@33154,3NUMV@4751,3QKCW@4890,3TD6A@5125,COG5140@1,KOG1816@2759	NA|NA|NA	O	Ubiquitin fusion degradation protein
UM02623	5486.1	-1.8921	Down-Regulated	0.00813892	0.045667	1987	10149	11688	1637	3772	2034	176275.XP_008595420.1	0	1094	Hypocreales	PUT2	GO:0003674,GO:0003824,GO:0003842,GO:0005575,GO:0005622,GO:0005623,GO:0005737,GO:0005739,GO:0005759,GO:0006082,GO:0006520,GO:0006536,GO:0006537,GO:0006560,GO:0006562,GO:0006807,GO:0006950,GO:0007154,GO:0008150,GO:0008152,GO:0008652,GO:0009056,GO:0009058,GO:0009063,GO:0009064,GO:0009065,GO:0009084,GO:0009267,GO:0009605,GO:0009987,GO:0009991,GO:0010133,GO:0016053,GO:0016054,GO:0016491,GO:0016645,GO:…	1.2.1.88	ko:K00294	ko00250,ko00330,ko01100,map00250,map00330,map01100		R00245,R00707,R00708,R04444,R04445,R05051	RC00080,RC00216,RC00242,RC00255	ko00000,ko00001,ko01000				Fungi	217VK@147550,38D6T@33154,3NWNB@4751,3QMTQ@4890,3TFK5@5125,COG1012@1,KOG2455@2759	NA|NA|NA	E	Belongs to the aldehyde dehydrogenase family
UM01475	209.084	-1.89181	Down-Regulated	0.00251176	0.0204212	108	368	437	61	97	130	73501.XP_006670333.1	0	1133	Hypocreales			1.1.99.1	ko:K00108	ko00260,ko01100,map00260,map01100	M00555	R01025	RC00087	ko00000,ko00001,ko00002,ko01000				Fungi	213UQ@147550,39T59@33154,3NWR9@4751,3QNXB@4890,3TF8Z@5125,COG2303@1,KOG1238@2759	NA|NA|NA	E	to choline dehydrogenase
UM01375	2398.58	-1.88925	Down-Regulated	0.00453714	0.0307449	1057	4513	4859	1222	1138	782	73501.XP_006670933.1	0	887	Hypocreales	HXT5	GO:0000322,GO:0000323,GO:0000324,GO:0003674,GO:0005215,GO:0005342,GO:0005351,GO:0005353,GO:0005354,GO:0005355,GO:0005356,GO:0005358,GO:0005402,GO:0005575,GO:0005622,GO:0005623,GO:0005737,GO:0005739,GO:0005773,GO:0005783,GO:0005886,GO:0005887,GO:0005975,GO:0005996,GO:0006012,GO:0006810,GO:0006811,GO:0006812,GO:0006820,GO:0006950,GO:0007154,GO:0008028,GO:0008150,GO:0008152,GO:0008324,GO:0008509,GO:…		ko:K08139	ko04113,map04113				ko00000,ko00001,ko02000	2.A.1.1		iMM904.YJL214W,iMM904.YNR072W,iND750.YJL214W,iND750.YNR072W	Fungi	217FB@147550,38BKC@33154,3NU51@4751,3QMFA@4890,3TDP4@5125,KOG0254@1,KOG0254@2759	NA|NA|NA	P	Belongs to the major facilitator superfamily. Sugar transporter (TC 2.A.1.1) family
UM07615	2137.15	-1.88573	Down-Regulated	0.000236341	0.00394358	4617	2490	2697	387	1494	1108	176275.XP_008596858.1	2.71e-254	707	Hypocreales													Fungi	2190Z@147550,2DW12@1,2S6PD@2759,3AFIZ@33154,3P332@4751,3RJUI@4890,3TE56@5125	NA|NA|NA
UM01398	368.645	-1.88144	Down-Regulated	1.2e-05	0.000429769	360	625	643	156	135	208	176275.XP_008599622.1	5.4e-230	635	Hypocreales													Fungi	216VM@147550,2QQW3@2759,39CED@33154,3NYQ9@4751,3QRXG@4890,3TEGB@5125,COG2230@1	NA|NA|NA	H	Mycolic acid cyclopropane synthetase
UM06661	26.7481	-1.87272	Down-Regulated	0.00171929	0.0159048	44	26	51	14	7	15	73501.XP_006668487.1	2.3e-12	77.4	Hypocreales													Fungi	21FF6@147550,2ET63@1,2SVJU@2759,3AQS8@33154,3PFRG@4751,3RHGJ@4890,3TMZG@5125	NA|NA|NA
UM09210	555.784	-1.87188	Down-Regulated	0.000973213	0.0106339	338	960	1128	248	280	218	73501.XP_006672788.1	0	1297	Hypocreales													Fungi	211E2@147550,2BXV2@1,2SU65@2759,3A5KG@33154,3P8AP@4751,3QTHA@4890,3TDTG@5125	NA|NA|NA	S	Spindle pole body-associated protein sad1
UM00012	268.449	-1.86831	Down-Regulated	0.000130333	0.0025571	216	420	544	101	112	156	176275.XP_008603413.1	4.13e-155	475	Hypocreales													Fungi	218XG@147550,39Y6Y@33154,3NY7U@4751,3QTDV@4890,3TIBD@5125,KOG4231@1,KOG4231@2759	NA|NA|NA	I	phosphatidylethanolamine catabolic process
UM07534	2821.63	-1.85714	Down-Regulated	4.1e-08	3.66e-06	6128	3225	3545	1060	1546	1269	73501.XP_006674031.1	4.03e-144	422	Hypocreales		GO:0000122,GO:0000820,GO:0000821,GO:0000823,GO:0000824,GO:0000825,GO:0000827,GO:0003674,GO:0003824,GO:0005488,GO:0005515,GO:0005575,GO:0005622,GO:0005623,GO:0005634,GO:0006066,GO:0006355,GO:0006357,GO:0006521,GO:0006629,GO:0006644,GO:0006650,GO:0006793,GO:0006796,GO:0006914,GO:0008150,GO:0008152,GO:0008440,GO:0009056,GO:0009058,GO:0009889,GO:0009890,GO:0009891,GO:0009892,GO:0009893,GO:0009987,GO:…	2.7.1.140,2.7.1.151,2.7.1.78	ko:K00915,ko:K14399	ko00562,ko01100,ko03015,ko04070,ko04138,map00562,map01100,map03015,map04070,map04138	M00132	R03478,R05800,R05801,R10065,R10953	RC00002,RC00078,RC01938	ko00000,ko00001,ko00002,ko01000,ko03019				Fungi	217SH@147550,3A003@33154,3P2B4@4751,3QPQ8@4890,3TE3K@5125,KOG1620@1,KOG1620@2759	NA|NA|NA	G	Belongs to the inositol phosphokinase (IPK) family
UM01688	4323.55	-1.85598	Down-Regulated	0.000538298	0.00707715	3112	7414	8361	1840	2539	1478	176275.XP_008597069.1	0	1534	Hypocreales	FZO1	GO:0003674,GO:0003824,GO:0003924,GO:0005488,GO:0005515,GO:0005575,GO:0005622,GO:0005623,GO:0005737,GO:0005739,GO:0005740,GO:0005741,GO:0006996,GO:0007005,GO:0008053,GO:0008150,GO:0009987,GO:0016020,GO:0016021,GO:0016043,GO:0016462,GO:0016787,GO:0016817,GO:0016818,GO:0017111,GO:0019867,GO:0031090,GO:0031224,GO:0031300,GO:0031301,GO:0031306,GO:0031307,GO:0031966,GO:0031967,GO:0031968,GO:0031975,GO:…		ko:K06030	ko04137,ko04214,ko04621,map04137,map04214,map04621				ko00000,ko00001,ko01000,ko03029,ko04131	9.B.25.1,9.B.25.2			Fungi	217P7@147550,38HRY@33154,3NU0P@4751,3QM69@4890,3TD8D@5125,COG0699@1,KOG0448@2759	NA|NA|NA	O	Belongs to the TRAFAC class dynamin-like GTPase superfamily. Dynamin Fzo YdjA family
UM08600	80.506	-1.85112	Down-Regulated	0.00185802	0.0165369	203	67	102	45	41	21	176275.XP_008600433.1	7.05e-219	604	Hypocreales		GO:0003674,GO:0003824,GO:0004032,GO:0004033,GO:0005575,GO:0005622,GO:0005623,GO:0005634,GO:0005737,GO:0005975,GO:0005996,GO:0006950,GO:0006979,GO:0008106,GO:0008150,GO:0008152,GO:0009056,GO:0009987,GO:0016052,GO:0016491,GO:0016614,GO:0016616,GO:0019321,GO:0019323,GO:0019566,GO:0019568,GO:0033554,GO:0034599,GO:0042221,GO:0042732,GO:0042843,GO:0043226,GO:0043227,GO:0043229,GO:0043231,GO:0044238,GO:…											Fungi	212S2@147550,38CPJ@33154,3NXGZ@4751,3QJPZ@4890,3TF7D@5125,COG0656@1,KOG1577@2759	NA|NA|NA	S	Aldo/keto reductase family
UM08691	4516.81	-1.84706	Down-Regulated	0.00214313	0.0183288	9899	5313	5407	825	4011	1550	176275.XP_008598152.1	1.09e-95	301	Hypocreales													Fungi	21BX0@147550,2D4KU@1,2SVII@2759,3AS9S@33154,3PHYG@4751,3QZ3Y@4890,3TMTX@5125	NA|NA|NA
UM02271	1558.93	-1.84206	Down-Regulated	0.00343711	0.0254275	762	2813	3171	436	962	801	176275.XP_008598706.1	0	1045	Hypocreales													Fungi	215Z1@147550,39S2C@33154,3P0U9@4751,3QSF6@4890,3TGIT@5125,COG1053@1,KOG2404@2759	NA|NA|NA	C	3-ketosteroid-delta-1-dehydrogenase
UM00245	222.743	-1.8393	Down-Regulated	4.44e-05	0.00115465	231	329	422	75	143	92	73501.XP_006668050.1	0	941	Hypocreales													Fungi	213CV@147550,28PB7@1,2QVYJ@2759,38N2Q@33154,3NZQV@4751,3QSXK@4890,3THXG@5125	NA|NA|NA	P	Fungal specific transcription factor domain
UM01437	5238.65	-1.83712	Down-Regulated	1.65e-05	0.00055023	8354	7026	8086	1457	3885	2015	176275.XP_008597911.1	2.5e-312	855	Hypocreales	ZPR1	GO:0000086,GO:0000278,GO:0002181,GO:0003674,GO:0005488,GO:0005515,GO:0005575,GO:0005622,GO:0005623,GO:0005634,GO:0005737,GO:0006412,GO:0006518,GO:0006807,GO:0006950,GO:0007049,GO:0007154,GO:0008150,GO:0008152,GO:0009058,GO:0009059,GO:0009267,GO:0009605,GO:0009987,GO:0009991,GO:0010467,GO:0019538,GO:0022402,GO:0031667,GO:0031668,GO:0031669,GO:0033554,GO:0034641,GO:0034645,GO:0042594,GO:0043043,GO:…		ko:K06874					ko00000				Fungi	217Z4@147550,38GCV@33154,3NWQE@4751,3QMCQ@4890,3TFZT@5125,COG1779@1,KOG2703@2759	NA|NA|NA	S	zinc finger protein ZPR1
UM04923	1905.38	-1.83593	Down-Regulated	1.94e-05	0.000624237	1743	3118	3489	867	908	839	73501.XP_006670007.1	0	1525	Hypocreales				ko:K22048					ko00000,ko02000	1.A.23.4			Fungi	215Y0@147550,38H8F@33154,3NUXS@4751,3QMA2@4890,3TEWE@5125,COG0668@1,KOG4629@2759	NA|NA|NA	M	Mechanosensitive ion channel
UM02865	3011.27	-1.83095	Down-Regulated	3.22e-09	3.79e-07	6284	3318	4088	1246	1492	1441	176275.XP_008601393.1	9e-147	419	Hypocreales	NRG1	GO:0000003,GO:0000122,GO:0000429,GO:0000430,GO:0000433,GO:0000976,GO:0000977,GO:0000978,GO:0000981,GO:0000982,GO:0000987,GO:0000988,GO:0000989,GO:0001012,GO:0001067,GO:0001076,GO:0001078,GO:0001085,GO:0001103,GO:0001191,GO:0001227,GO:0001410,GO:0002831,GO:0002832,GO:0003674,GO:0003676,GO:0003677,GO:0003690,GO:0003700,GO:0005488,GO:0005515,GO:0005575,GO:0005622,GO:0005623,GO:0005634,GO:0006355,GO:…		ko:K09467					ko00000,ko03000				Fungi	21PYV@147550,3A8DQ@33154,3P6MW@4751,3QYQJ@4890,3TTPB@5125,KOG1721@1,KOG1721@2759	NA|NA|NA	S	zinc finger
UM02903	6585.68	-1.82979	Down-Regulated	1.56e-06	8.36e-05	9350	9592	10348	1861	4465	2991	176275.XP_008601355.1	0	1837	Hypocreales			3.6.3.8	ko:K05853	ko04020,ko04022,ko04972,ko05010,map04020,map04022,map04972,map05010				ko00000,ko00001,ko01000	3.A.3.2			Fungi	2166S@147550,38B7J@33154,3NWN1@4751,3QJW5@4890,3THUZ@5125,COG0474@1,KOG0202@2759	NA|NA|NA	P	This magnesium-dependent enzyme catalyzes the hydrolysis of ATP coupled with the transport of calcium
UM00591	886.631	-1.82496	Down-Regulated	0.000364604	0.00538878	2048	983	1019	293	674	271	73501.XP_006665985.1	0	1093	Hypocreales													Fungi	217C5@147550,2QRZN@2759,38HWZ@33154,3NU5M@4751,3QMJI@4890,3TD29@5125,COG3145@1	NA|NA|NA	L	2OG-Fe(II) oxygenase superfamily
UM00386	1558.67	-1.81741	Down-Regulated	0.00914523	0.0489446	568	2997	3121	526	1033	637	73501.XP_006668204.1	1.28e-169	481	Sordariomycetes													Fungi	21PM9@147550,2DQ96@1,2S6B9@2759,3A7HU@33154,3P53Y@4751,3QW6N@4890	NA|NA|NA	S	DNA repair protein (Rad57)
UM00721	27.0389	-1.81552	Down-Regulated	0.00559988	0.0356309	25	34	60	6	16	17
UM00988	950.11	-1.81372	Down-Regulated	0.00627524	0.0384746	415	1661	2015	251	480	646	73501.XP_006672993.1	0	2500	Hypocreales	YOR1	GO:0003674,GO:0003824,GO:0005215,GO:0005575,GO:0005623,GO:0005886,GO:0006810,GO:0006811,GO:0006820,GO:0006855,GO:0008150,GO:0008559,GO:0015238,GO:0015399,GO:0015405,GO:0015711,GO:0015893,GO:0016020,GO:0016021,GO:0016462,GO:0016787,GO:0016817,GO:0016818,GO:0016887,GO:0017111,GO:0022804,GO:0022857,GO:0031224,GO:0042221,GO:0042493,GO:0042623,GO:0042626,GO:0042908,GO:0042910,GO:0043492,GO:0044425,GO:…											Fungi	217IT@147550,38CH6@33154,3NVEH@4751,3QKEA@4890,3TERF@5125,COG1132@1,KOG0054@2759	NA|NA|NA	Q	Transporter
UM07031	7563.04	-1.80593	Down-Regulated	0.00670391	0.0402731	21639	6247	7174	1355	6416	3221	73501.XP_006666043.1	0	1244	Hypocreales													Fungi	2185D@147550,3AHXK@33154,3PA0B@4751,3QT84@4890,3TG5I@5125,COG0699@1,KOG0446@2759	NA|NA|NA	U	Belongs to the TRAFAC class dynamin-like GTPase superfamily. Dynamin Fzo YdjA family
UM03706	2491.32	-1.8044	Down-Regulated	0.000218309	0.00371365	6527	2258	2680	743	1575	1258	73501.XP_006669555.1	0	1875	Hypocreales			2.7.1.67	ko:K13711	ko00562,ko01100,ko04070,map00562,map01100,map04070	M00130	R03361	RC00002,RC00078	ko00000,ko00001,ko00002,ko01000,ko04131				Fungi	214AB@147550,38E02@33154,3NVHM@4751,3QJJ0@4890,3THAI@5125,COG0553@1,KOG1001@2759	NA|NA|NA	A	SNF2 family
UM05381	541.006	-1.80093	Down-Regulated	0.0045804	0.0308783	299	933	1101	124	363	301	176275.XP_008599230.1	1.94e-308	853	Hypocreales	MGS1	GO:0000278,GO:0000731,GO:0000733,GO:0003674,GO:0003824,GO:0005575,GO:0005622,GO:0005623,GO:0005634,GO:0005737,GO:0006139,GO:0006259,GO:0006260,GO:0006261,GO:0006271,GO:0006273,GO:0006281,GO:0006282,GO:0006725,GO:0006807,GO:0006950,GO:0006974,GO:0006996,GO:0007049,GO:0008047,GO:0008094,GO:0008150,GO:0008152,GO:0009058,GO:0009059,GO:0009987,GO:0016043,GO:0016070,GO:0016462,GO:0016787,GO:0016817,GO:…		ko:K07478					ko00000				Fungi	215ER@147550,38DBH@33154,3NVNB@4751,3QM9N@4890,3TEIA@5125,COG2256@1,KOG2028@2759	NA|NA|NA	O	to AAA family ATPase
UM03213	249.636	-1.80004	Down-Regulated	0.00382878	0.0272781	118	465	489	100	123	131	310453.XP_007585019.1	6.47e-67	227	Eukaryota			1.14.13.63,1.14.14.54	ko:K10437,ko:K10438,ko:K22005	ko00360,ko00643,ko00660,ko01100,ko01120,map00360,map00643,map00660,map01100,map01120		R02517,R05487,R11750	RC00046	ko00000,ko00001,ko00199,ko01000				Eukaryota	COG2124@1,KOG0156@2759	NA|NA|NA	Q	cytochrome p450
UM02905	2975.18	-1.79878	Down-Regulated	0.000754411	0.00908934	3379	4508	5175	947	2431	839	176275.XP_008601353.1	1.38e-249	697	Hypocreales		GO:0005575,GO:0005622,GO:0005623,GO:0005634,GO:0005737,GO:0006508,GO:0006511,GO:0006807,GO:0006950,GO:0008150,GO:0008152,GO:0009056,GO:0009057,GO:0009653,GO:0009987,GO:0010033,GO:0010243,GO:0010498,GO:0016020,GO:0019538,GO:0019898,GO:0019941,GO:0030154,GO:0030163,GO:0030433,GO:0030435,GO:0032502,GO:0033554,GO:0034976,GO:0036503,GO:0042221,GO:0043161,GO:0043170,GO:0043226,GO:0043227,GO:0043229,GO:…		ko:K15627	ko05202,map05202				ko00000,ko00001				Fungi	214G3@147550,39SDW@33154,3NYHT@4751,3QPN9@4890,3TEPN@5125,KOG2699@1,KOG2699@2759	NA|NA|NA	O	TUG ubiquitin-like domain
UM07148	1669.64	-1.79362	Down-Regulated	0.000175896	0.00314044	1396	2901	2948	536	1061	802	73501.XP_006671670.1	1.31e-302	850	Hypocreales													Fungi	21310@147550,2ECUU@1,2SIM3@2759,39Z4J@33154,3NW8S@4751,3QKCZ@4890,3TH3R@5125	NA|NA|NA	S	GAL4-like Zn(II)2Cys6 (or C6 zinc) binuclear cluster DNA-binding domain
UM08685	5792.74	-1.79225	Down-Regulated	0.00013387	0.0025867	11945	6822	7377	1406	4429	2576	176275.XP_008598159.1	7.47e-272	754	Hypocreales	MRS6	GO:0003674,GO:0005092,GO:0005488,GO:0005515,GO:0005575,GO:0005622,GO:0005623,GO:0005634,GO:0005737,GO:0005829,GO:0005968,GO:0006464,GO:0006605,GO:0006612,GO:0006807,GO:0006810,GO:0006886,GO:0006888,GO:0007154,GO:0007165,GO:0007264,GO:0008104,GO:0008150,GO:0008152,GO:0009987,GO:0015031,GO:0015833,GO:0016020,GO:0016192,GO:0017016,GO:0017137,GO:0018342,GO:0018344,GO:0019538,GO:0019899,GO:0023052,GO:…											Fungi	2139V@147550,39N9I@33154,3NWFY@4751,3QMKX@4890,3TE6G@5125,COG5044@1,KOG1439@2759	NA|NA|NA	O	Rab GDP-dissociation inhibitor activity
UM03515	5132.01	-1.79088	Down-Regulated	0.00435861	0.0298842	14510	4263	4944	1103	4204	2172	73501.XP_006671050.1	0	1077	Hypocreales	TPK2	GO:0000166,GO:0003674,GO:0003824,GO:0004672,GO:0004674,GO:0005488,GO:0005524,GO:0005575,GO:0005622,GO:0005623,GO:0005634,GO:0005737,GO:0006464,GO:0006468,GO:0006793,GO:0006796,GO:0006807,GO:0007154,GO:0007165,GO:0008144,GO:0008150,GO:0008152,GO:0009987,GO:0016301,GO:0016310,GO:0016740,GO:0016772,GO:0016773,GO:0017076,GO:0019538,GO:0023052,GO:0030554,GO:0031929,GO:0032553,GO:0032555,GO:0032559,GO:…											Fungi	215EE@147550,39EJR@33154,3NW6U@4751,3QJYT@4890,3TH96@5125,KOG0583@1,KOG0583@2759	NA|NA|NA	T	Serine threonine protein kinase
UM08203	1975.87	-1.78601	Down-Regulated	0.00237257	0.0196297	1453	3423	3665	573	1571	700	176275.XP_008600828.1	0	1058	Hypocreales		GO:0003674,GO:0003824,GO:0004842,GO:0005488,GO:0005575,GO:0005622,GO:0005623,GO:0005634,GO:0006464,GO:0006508,GO:0006511,GO:0006807,GO:0008150,GO:0008152,GO:0008270,GO:0009056,GO:0009057,GO:0009987,GO:0010498,GO:0016567,GO:0016740,GO:0019538,GO:0019787,GO:0019941,GO:0030163,GO:0032446,GO:0036211,GO:0043161,GO:0043167,GO:0043169,GO:0043170,GO:0043226,GO:0043227,GO:0043229,GO:0043231,GO:0043412,GO:…		ko:K19619					ko00000,ko01000,ko03400				Fungi	211UD@147550,3920W@33154,3NX0X@4751,3QP6P@4890,3TENF@5125,KOG1940@1,KOG1940@2759	NA|NA|NA	O	CHY zinc finger
UM05931	496.664	-1.78496	Down-Regulated	0.00576153	0.0363229	258	951	920	134	365	222	176275.XP_008602648.1	1.32e-172	491	Hypocreales													Fungi	21QS2@147550,28JBP@1,2S18C@2759,38GJG@33154,3P17N@4751,3RMK3@4890,3TU4I@5125	NA|NA|NA
UM04028	822.163	-1.78462	Down-Regulated	0.000901735	0.0101907	552	1424	1571	336	495	336	176275.XP_008598558.1	2.48e-188	553	Hypocreales													Fungi	21AD7@147550,2D425@1,2STJP@2759,3AD1W@33154,3P966@4751,3QZGK@4890,3TIFV@5125	NA|NA|NA
UM00017	76.1663	-1.77898	Down-Regulated	0.00101702	0.0109491	70	147	113	19	45	48
UM05209	4243.67	-1.77682	Down-Regulated	8.54e-06	0.000328645	4194	6640	7649	1972	2112	1931	176275.XP_008599959.1	0	1436	Hypocreales	AFG3	GO:0000166,GO:0001302,GO:0002181,GO:0003674,GO:0003824,GO:0005488,GO:0005524,GO:0005575,GO:0005622,GO:0005623,GO:0005737,GO:0005739,GO:0005740,GO:0005743,GO:0005745,GO:0006412,GO:0006465,GO:0006508,GO:0006518,GO:0006605,GO:0006626,GO:0006807,GO:0006810,GO:0006839,GO:0006886,GO:0006996,GO:0007005,GO:0007568,GO:0007569,GO:0008104,GO:0008144,GO:0008150,GO:0008152,GO:0008233,GO:0008237,GO:0009058,GO:…		ko:K08956					ko00000,ko01000,ko01002,ko03110				Fungi	214PG@147550,38FRA@33154,3NV7Y@4751,3QJFZ@4890,3TETT@5125,COG0465@1,KOG0731@2759	NA|NA|NA	O	matrix AAA protease
UM05858	221.932	-1.77244	Down-Regulated	0.00111577	0.0116361	498	274	231	40	136	157	72228.T5APP9	6.45e-128	371	Hypocreales													Fungi	21RFS@147550,2EHSG@1,2S1UR@2759,3A54A@33154,3P4QY@4751,3QWFV@4890,3TUZB@5125	NA|NA|NA	S	Domain of unknown function (DUF3328)
UM01527	860.068	-1.76921	Down-Regulated	9.16e-14	2.87e-11	1277	1178	1346	351	420	470	73501.XP_006670292.1	3.21e-290	796	Hypocreales													Fungi	218GB@147550,2EI90@1,2SNQY@2759,3A2P6@33154,3P26W@4751,3QUT1@4890,3TEJ1@5125	NA|NA|NA	S	GAL4-like Zn(II)2Cys6 (or C6 zinc) binuclear cluster DNA-binding domain
UM02175	866.03	-1.76893	Down-Regulated	4.73e-05	0.0012118	922	1446	1402	276	599	384	73501.XP_006667441.1	0	1305	Hypocreales	pso2	GO:0000228,GO:0000723,GO:0000726,GO:0000781,GO:0000784,GO:0003674,GO:0003676,GO:0003677,GO:0003684,GO:0003824,GO:0004518,GO:0004527,GO:0004529,GO:0004536,GO:0005488,GO:0005575,GO:0005622,GO:0005623,GO:0005634,GO:0005694,GO:0006139,GO:0006259,GO:0006281,GO:0006302,GO:0006303,GO:0006725,GO:0006807,GO:0006950,GO:0006974,GO:0006996,GO:0008150,GO:0008152,GO:0008409,GO:0009987,GO:0016043,GO:0016233,GO:…		ko:K03251,ko:K15340	ko03013,map03013				ko00000,ko00001,ko03012,ko03400				Fungi	2124U@147550,38HCF@33154,3NUC7@4751,3QKHI@4890,3TCVX@5125,COG1236@1,KOG1361@2759	NA|NA|NA	L	repair protein
UM07680	441.131	-1.76713	Down-Regulated	4.03e-09	4.56e-07	598	691	648	206	196	229	176275.XP_008596711.1	3.6e-189	532	Hypocreales													Fungi	2136Z@147550,38E42@33154,3NUKY@4751,3QNNM@4890,3TDRI@5125,COG3752@1,KOG4650@2759	NA|NA|NA	S	Protein of unknown function (DUF1295)
UM05718	665.202	-1.76502	Down-Regulated	0.00705381	0.041868	410	1116	1333	157	562	259	176275.XP_008594870.1	4.12e-60	190	Hypocreales													Fungi	21AZQ@147550,2E6UA@1,2SDGY@2759,3A60Q@33154,3P5QW@4751,3QXEI@4890,3TJ4X@5125	NA|NA|NA
UM00747	1319.68	-1.76199	Down-Regulated	4.27e-06	0.00018861	1681	2027	2073	377	872	695	73501.XP_006668473.1	0	917	Hypocreales													Fungi	216MD@147550,2BTZY@1,2S8K5@2759,38Y0F@33154,3NXGK@4751,3QK0P@4890,3TG4X@5125	NA|NA|NA	K	MYB DNA-binding domain containing protein
UM07179	2028.8	-1.76051	Down-Regulated	1.66e-05	0.00055236	4925	2078	2214	715	1073	1184	73501.XP_006671719.1	0	1401	Hypocreales		GO:0003674,GO:0005488,GO:0005575,GO:0005622,GO:0005623,GO:0005737,GO:0005783,GO:0008150,GO:0008289,GO:0009987,GO:0012505,GO:0016043,GO:0022406,GO:0043226,GO:0043227,GO:0043229,GO:0043231,GO:0044232,GO:0044422,GO:0044424,GO:0044444,GO:0044464,GO:0051179,GO:0051235,GO:0051640,GO:0051641,GO:0051643,GO:0051651,GO:0051657,GO:0051685,GO:0065007,GO:0065008,GO:0071561,GO:0071840,GO:0071944,GO:0140056,GO:…											Fungi	2143W@147550,38FKV@33154,3NVSI@4751,3QMN3@4890,3TDJS@5125,KOG2238@1,KOG2238@2759	NA|NA|NA	S	PH domain-containing protein
UM07555	888.937	-1.7586	Down-Regulated	0.002698	0.0215816	574	1483	1763	335	636	311	176275.XP_008593717.1	0	2135	Hypocreales		GO:0000228,GO:0000723,GO:0000781,GO:0000782,GO:0000783,GO:0000784,GO:0000785,GO:0000790,GO:0000792,GO:0003674,GO:0003676,GO:0003677,GO:0005488,GO:0005575,GO:0005622,GO:0005623,GO:0005634,GO:0005694,GO:0005720,GO:0005724,GO:0006139,GO:0006259,GO:0006275,GO:0006725,GO:0006807,GO:0006996,GO:0007346,GO:0008150,GO:0008152,GO:0009889,GO:0009987,GO:0010556,GO:0010564,GO:0016043,GO:0019219,GO:0019222,GO:…											Fungi	21899@147550,2BXT5@1,2QSZW@2759,39SXK@33154,3NZKZ@4751,3QKY7@4890,3TG7S@5125	NA|NA|NA	S	telomere length regulator protein rif1
UM03227	1217.04	-1.75579	Down-Regulated	0.000496066	0.00666925	1784	1732	1845	368	1033	372	176275.XP_008599491.1	1.64e-273	776	Hypocreales		GO:0005575,GO:0005622,GO:0005623,GO:0005737,GO:0006412,GO:0006414,GO:0006417,GO:0006508,GO:0006511,GO:0006518,GO:0006807,GO:0008150,GO:0008152,GO:0009056,GO:0009057,GO:0009058,GO:0009059,GO:0009889,GO:0009987,GO:0010467,GO:0010468,GO:0010498,GO:0010556,GO:0010608,GO:0019222,GO:0019538,GO:0019941,GO:0030163,GO:0031323,GO:0031326,GO:0032268,GO:0032991,GO:0034248,GO:0034641,GO:0034645,GO:0043043,GO:…											Fungi	215E7@147550,38C0W@33154,3NYD6@4751,3QNJB@4890,3TGI9@5125,KOG2422@1,KOG2422@2759	NA|NA|NA	S	Transcriptional repressor TCF25
UM08751	749.152	-1.75479	Down-Regulated	0.000796949	0.00941535	492	1344	1377	281	402	412	73501.XP_006667255.1	4.82e-191	547	Hypocreales													Fungi	211AY@147550,2RXQH@2759,3A0VG@33154,3P1WS@4751,3QNVG@4890,3TGDV@5125,COG0794@1	NA|NA|NA	E	SIS domain
UM08611	1906.85	-1.75402	Down-Regulated	0.00393027	0.0278015	929	3355	3859	780	1114	866	176275.XP_008600443.1	0	1826	Hypocreales	UBP2	GO:0003674,GO:0003824,GO:0004843,GO:0005575,GO:0005622,GO:0005623,GO:0005737,GO:0006464,GO:0006508,GO:0006511,GO:0006807,GO:0006950,GO:0006979,GO:0008150,GO:0008152,GO:0008233,GO:0008234,GO:0009056,GO:0009057,GO:0009987,GO:0010992,GO:0016579,GO:0016787,GO:0019538,GO:0019725,GO:0019783,GO:0019941,GO:0030163,GO:0033554,GO:0034599,GO:0036211,GO:0036459,GO:0042221,GO:0042592,GO:0043162,GO:0043170,GO:…	3.4.19.12	ko:K11849	ko04657,map04657				ko00000,ko00001,ko01000,ko01002,ko04121				Fungi	215J6@147550,39PGC@33154,3NVJH@4751,3QKYD@4890,3TDZN@5125,COG5077@1,KOG1863@2759	NA|NA|NA	O	Belongs to the peptidase C19 family
UM03276	76.1387	-1.75321	Down-Regulated	0.00026333	0.0042586	145	108	86	39	21	50	73501.XP_006667649.1	1.62e-233	655	Hypocreales													Fungi	21915@147550,39S9J@33154,3NWXD@4751,3QMWD@4890,3THTF@5125,KOG2504@1,KOG2504@2759	NA|NA|NA	G	Major Facilitator Superfamily
UM09151	2155.42	-1.75073	Down-Regulated	0.00269129	0.0215472	1317	3737	4180	718	1538	898	176275.XP_008594100.1	0	2724	Hypocreales	TSC2	GO:0003674,GO:0005096,GO:0005575,GO:0005622,GO:0005623,GO:0005737,GO:0005829,GO:0007154,GO:0007165,GO:0007264,GO:0007346,GO:0008047,GO:0008104,GO:0008150,GO:0009966,GO:0009968,GO:0009987,GO:0010564,GO:0010646,GO:0010648,GO:0010948,GO:0010958,GO:0010963,GO:0023051,GO:0023052,GO:0023057,GO:0030234,GO:0030695,GO:0032006,GO:0032007,GO:0032091,GO:0032879,GO:0032890,GO:0032892,GO:0032991,GO:0033036,GO:…											Fungi	212AX@147550,38FNN@33154,3NW6I@4751,3QR84@4890,3TCTI@5125,KOG3687@1,KOG3687@2759	NA|NA|NA	DT	Domain of unknown function (DUF3384)
UM06644	1037.49	-1.74936	Down-Regulated	1.12e-05	0.00041236	1427	1511	1614	577	532	355	176275.XP_008596362.1	9.92e-257	720	Hypocreales	ubx2	GO:0003674,GO:0005488,GO:0005515,GO:0005575,GO:0005622,GO:0005623,GO:0005634,GO:0005737,GO:0006508,GO:0006511,GO:0006807,GO:0008150,GO:0008152,GO:0009056,GO:0009057,GO:0009987,GO:0010498,GO:0019538,GO:0019941,GO:0030163,GO:0032182,GO:0043130,GO:0043161,GO:0043170,GO:0043226,GO:0043227,GO:0043229,GO:0043231,GO:0043632,GO:0044237,GO:0044238,GO:0044248,GO:0044257,GO:0044260,GO:0044265,GO:0044267,GO:…	1.1.1.8	ko:K00006	ko00564,ko01110,ko04011,map00564,map01110,map04011		R00842	RC00029	ko00000,ko00001,ko01000				Fungi	216HY@147550,38E6Y@33154,3NVHA@4751,3QKR9@4890,3TGCX@5125,KOG1364@1,KOG1364@2759	NA|NA|NA	O	UAS
UM04205	1122.71	-1.74187	Down-Regulated	0.000378057	0.00554173	2727	1099	1263	527	719	364	73501.XP_006669916.1	1.89e-17	85.1	Hypocreales													Fungi	214T0@147550,39F4S@33154,3NWMP@4751,3QQ9Y@4890,3TI9F@5125,KOG1812@1,KOG1812@2759	NA|NA|NA	O	IBR domain, a half RING-finger domain
UM00568	817.667	-1.73966	Down-Regulated	0.000226553	0.00381592	1957	904	835	254	587	369	73501.XP_006673637.1	1.96e-133	389	Hypocreales	TGL2	GO:0003674,GO:0003824,GO:0004806,GO:0005575,GO:0005622,GO:0005623,GO:0005737,GO:0005739,GO:0006629,GO:0006638,GO:0006639,GO:0006641,GO:0008150,GO:0008152,GO:0009056,GO:0009987,GO:0016042,GO:0016298,GO:0016787,GO:0016788,GO:0019433,GO:0043226,GO:0043227,GO:0043229,GO:0043231,GO:0044237,GO:0044238,GO:0044242,GO:0044248,GO:0044255,GO:0044424,GO:0044444,GO:0044464,GO:0046461,GO:0046464,GO:0046486,GO:…	3.1.1.3	ko:K01046	ko00561,ko01100,map00561,map01100	M00098	R02250,R02687	RC00020,RC00037,RC00041,RC00094	ko00000,ko00001,ko00002,ko01000				Fungi	215M6@147550,2QQNH@2759,39FUA@33154,3NWWF@4751,3QJVY@4890,3THME@5125,COG1075@1	NA|NA|NA	S	Triacylglycerol lipase
UM09385	510.381	-1.73455	Down-Regulated	0.00038386	0.00556289	1325	495	501	218	318	207	176275.XP_008601773.1	0	894	Hypocreales													Fungi	212RS@147550,2E1SX@1,2S92Z@2759,3A441@33154,3P4EQ@4751,3QW3T@4890,3TDBH@5125	NA|NA|NA	S	DNA repair protein endonuclease SAE2/CtIP C-terminus
UM03829	1261.5	-1.73259	Down-Regulated	0.00211928	0.0181744	826	2116	2457	588	788	446	73501.XP_006669429.1	0	1137	Hypocreales													Fungi	216KW@147550,3A14Z@33154,3NV8K@4751,3QK6A@4890,3THVU@5125,COG0406@1,KOG3734@2759	NA|NA|NA	G	Phosphoglycerate mutase family
UM00217	230.412	-1.73174	Down-Regulated	0.000250964	0.00409571	359	324	331	66	190	86	68170.KL590509_gene11351	4.87e-108	325	Pseudonocardiales													Bacteria	2IBBN@201174,4E37I@85010,COG3103@1,COG3103@2	NA|NA|NA	T	Sh3 type 3 domain protein
UM05354	1285.11	-1.72888	Down-Regulated	0.00030174	0.00471941	1131	2078	2326	545	844	485	73501.XP_006667015.1	0	1830	Hypocreales		GO:0000123,GO:0003674,GO:0003824,GO:0005488,GO:0005515,GO:0005575,GO:0005622,GO:0005623,GO:0005634,GO:0005654,GO:0005737,GO:0006325,GO:0006464,GO:0006473,GO:0006475,GO:0006807,GO:0006996,GO:0008150,GO:0008152,GO:0008270,GO:0009987,GO:0016043,GO:0016569,GO:0016570,GO:0016573,GO:0016740,GO:0018193,GO:0018205,GO:0018393,GO:0018394,GO:0019538,GO:0019787,GO:0031248,GO:0031974,GO:0031981,GO:0032991,GO:…		ko:K11380					ko00000,ko03036				Fungi	21412@147550,38CQY@33154,3NWQ8@4751,3QQ7H@4890,3TE0N@5125,COG5141@1,KOG0955@2759	NA|NA|NA	S	Enhancer of polycomb-like
UM09527	556.385	-1.72292	Down-Regulated	0.000533457	0.00703423	434	994	954	299	231	276	176275.XP_008603413.1	1.02e-249	728	Hypocreales													Fungi	218XG@147550,39Y6Y@33154,3NY7U@4751,3QTDV@4890,3TIBD@5125,KOG4231@1,KOG4231@2759	NA|NA|NA	I	phosphatidylethanolamine catabolic process
UM09500	69.0661	-1.71821	Down-Regulated	0.00576689	0.036331	45	128	121	41	32	26
UM00771	2781.76	-1.69674	Down-Regulated	1.05e-11	2e-09	4366	3715	4106	1282	1523	1325	73501.XP_006668450.1	0	898	Hypocreales	SMI1	GO:0008150,GO:0032995,GO:0044087,GO:0050789,GO:0050794,GO:0065007,GO:1903338											Fungi	215NW@147550,2QTAZ@2759,38EZ3@33154,3NV8B@4751,3QKJR@4890,3TDYM@5125,COG4282@1	NA|NA|NA	G	Glucan synthesis regulatory protein
UM00354	2557.61	-1.69494	Down-Regulated	0.000142855	0.00267413	2776	3825	4433	1547	1193	961	73501.XP_006668171.1	0	2116	Hypocreales													Fungi	2148P@147550,28P3E@1,2QVPZ@2759,3917R@33154,3NWBE@4751,3QRJF@4890,3THB3@5125	NA|NA|NA	S	Thermotolerance protein
UM06053	1368.82	-1.69358	Down-Regulated	0.00603073	0.0374383	779	2396	2627	498	1050	504	73501.XP_006671437.1	0	1028	Hypocreales	TGL3	GO:0000003,GO:0003674,GO:0003824,GO:0004806,GO:0005575,GO:0005622,GO:0005623,GO:0005811,GO:0006629,GO:0006638,GO:0006639,GO:0006641,GO:0006642,GO:0007114,GO:0008150,GO:0008152,GO:0009056,GO:0009987,GO:0016042,GO:0016298,GO:0016740,GO:0016746,GO:0016747,GO:0016787,GO:0016788,GO:0019433,GO:0019954,GO:0032505,GO:0043226,GO:0043228,GO:0043229,GO:0043232,GO:0044237,GO:0044238,GO:0044242,GO:0044248,GO:…	3.1.1.3	ko:K14675	ko00561,ko01100,map00561,map01100	M00098	R02250,R02687	RC00020,RC00037,RC00041,RC00094	ko00000,ko00001,ko00002,ko01000				Fungi	211MW@147550,38H5V@33154,3NWZF@4751,3QKNM@4890,3TFN2@5125,COG1752@1,KOG2214@2759	NA|NA|NA	I	Domain of unknown function (DUF3336)
UM05637	4171.65	-1.69332	Down-Regulated	0.000152395	0.00277639	6898	5315	6110	892	2589	3029	176275.XP_008594603.1	0	1301	Hypocreales													Fungi	215QK@147550,38EMI@33154,3NX1W@4751,3QPRF@4890,3TCNZ@5125,KOG4091@1,KOG4091@2759	NA|NA|NA	K	Transcription factor
UM00670	3187.79	-1.69068	Down-Regulated	0.00011828	0.00237812	2662	5355	5600	1439	1656	1672	176275.XP_008601940.1	7.33e-139	400	Hypocreales			3.1.1.72	ko:K05972					ko00000,ko01000				Fungi	21AAU@147550,2EK54@1,2SQ4D@2759,3A368@33154,3P3G5@4751,3QVHZ@4890,3TIAA@5125	NA|NA|NA	S	Cutinase
UM05590	956.145	-1.68987	Down-Regulated	1.33e-05	0.000459653	945	1658	1495	393	482	569	176275.XP_008593931.1	0	931	Hypocreales	KNS1	GO:0000079,GO:0000429,GO:0000430,GO:0000433,GO:0000920,GO:0001932,GO:0001933,GO:0003674,GO:0003824,GO:0004672,GO:0004674,GO:0004713,GO:0005575,GO:0005622,GO:0005623,GO:0005634,GO:0005737,GO:0006355,GO:0006357,GO:0006359,GO:0006464,GO:0006468,GO:0006469,GO:0006793,GO:0006796,GO:0006807,GO:0006950,GO:0006979,GO:0007154,GO:0007346,GO:0007584,GO:0008150,GO:0008152,GO:0009605,GO:0009889,GO:0009890,GO:…	2.7.12.1	ko:K08287					ko00000,ko01000				Fungi	216I5@147550,38EZY@33154,3NUFQ@4751,3QKJ9@4890,3THTV@5125,KOG0667@1,KOG0671@2759	NA|NA|NA	T	Protein kinase (Lkh1)
UM00232	1030.45	-1.68829	Down-Regulated	4.33e-05	0.00113273	962	1660	1794	419	613	519	73501.XP_006668063.1	7.49e-198	551	Hypocreales													Fungi	213QV@147550,2ECBB@1,2SI7R@2759,3A1GF@33154,3P3FH@4751,3QU5F@4890,3TGRD@5125	NA|NA|NA
UM02704	6966.63	-1.68786	Down-Regulated	1.41e-08	1.41e-06	10623	9215	10610	2576	4554	3406	73501.XP_006671942.1	0	1352	Hypocreales													Fungi	213F0@147550,2DJDP@1,2S60G@2759,38GS4@33154,3P12J@4751,3QJEH@4890,3TDYX@5125	NA|NA|NA	S	C2H2 finger domain protein
UM07970	1638.35	-1.68407	Down-Regulated	0.000144377	0.00267953	3784	1750	1796	482	1128	908	73501.XP_006673696.1	2.66e-293	805	Hypocreales													Fungi	2186U@147550,39RAU@33154,3NXRP@4751,3QKUR@4890,3TSKH@5125,COG0814@1,KOG1303@2759	NA|NA|NA	E	amino acid
UM00011	27.7664	-1.68378	Down-Regulated	0.00346075	0.0255508	29	33	58	12	12	18	176275.XP_008603413.1	1.82e-53	191	Hypocreales													Fungi	218XG@147550,39Y6Y@33154,3NY7U@4751,3QTDV@4890,3TIBD@5125,KOG4231@1,KOG4231@2759	NA|NA|NA	I	phosphatidylethanolamine catabolic process
UM02637	661.324	-1.68228	Down-Regulated	0.000150096	0.0027401	1652	661	662	240	386	383	176275.XP_008595425.1	6.78e-186	545	Hypocreales			1.4.3.21	ko:K00276	ko00260,ko00350,ko00360,ko00410,ko00950,ko00960,ko01100,ko01110,map00260,map00350,map00360,map00410,map00950,map00960,map01100,map01110		R02382,R02529,R02613,R03139,R04027,R04300,R06154,R06740	RC00062,RC00189,RC00676,RC01052	ko00000,ko00001,ko01000				Fungi	2168I@147550,38HGZ@33154,3P1Q0@4751,3QP23@4890,3TGN6@5125,COG3733@1,COG5091@1,KOG1186@2759,KOG1309@2759,KOG1667@1,KOG1667@2759	NA|NA|NA	Q	amine oxidase
UM07000	923.619	-1.67917	Down-Regulated	0.00160305	0.0150935	709	1491	1734	461	589	317	73501.XP_006672062.1	9.07e-96	280	Hypocreales				ko:K20316					ko00000,ko04131				Fungi	21A4D@147550,2CF8E@1,2S4IZ@2759,3A714@33154,3P4U1@4751,3QVYI@4890,3TI7R@5125	NA|NA|NA	S	bZIP transcription factor
UM08134	872.724	-1.67639	Down-Regulated	2.8e-05	0.000808933	1987	919	991	365	553	399	176275.XP_008595527.1	3.4e-307	853	Hypocreales													Fungi	212KS@147550,2C04U@1,2S2KW@2759,38BK3@33154,3NVY2@4751,3QNHC@4890,3TCUF@5125	NA|NA|NA	S	C2 domain containing protein
UM08561	2229.69	-1.67159	Down-Regulated	3.35e-05	0.0009252	5210	2324	2432	922	1383	1075	176275.XP_008600484.1	0	919	Hypocreales	PPT1	GO:0003674,GO:0003824,GO:0004721,GO:0004722,GO:0005575,GO:0005622,GO:0005623,GO:0005634,GO:0005737,GO:0006464,GO:0006470,GO:0006793,GO:0006796,GO:0006807,GO:0007154,GO:0007165,GO:0008150,GO:0008152,GO:0009987,GO:0016311,GO:0016787,GO:0016788,GO:0016791,GO:0019538,GO:0023052,GO:0036211,GO:0042578,GO:0043170,GO:0043226,GO:0043227,GO:0043229,GO:0043231,GO:0043412,GO:0044237,GO:0044238,GO:0044260,GO:…	3.1.3.16	ko:K04460	ko04010,map04010				ko00000,ko00001,ko01000,ko01009				Fungi	2151F@147550,38E0Z@33154,3NU3F@4751,3QMVT@4890,3TFJF@5125,COG0639@1,KOG0376@2759	NA|NA|NA	T	Serine threonine-protein phosphatase
UM05121	2666.25	-1.6587	Down-Regulated	4.7e-06	0.000198999	4292	3465	3871	1052	1935	1077	176275.XP_008598963.1	0	1345	Hypocreales	HUL5	GO:0000209,GO:0000502,GO:0003674,GO:0003824,GO:0004842,GO:0005488,GO:0005575,GO:0005622,GO:0005623,GO:0005634,GO:0005737,GO:0006464,GO:0006508,GO:0006511,GO:0006807,GO:0006950,GO:0008150,GO:0008152,GO:0008270,GO:0009056,GO:0009057,GO:0009987,GO:0010033,GO:0010243,GO:0010498,GO:0010992,GO:0010994,GO:0016043,GO:0016567,GO:0016740,GO:0019538,GO:0019725,GO:0019787,GO:0019941,GO:0022607,GO:0030163,GO:…	2.3.2.26	ko:K10589	ko04120,map04120				ko00000,ko00001,ko01000,ko04121				Fungi	216N9@147550,38D0N@33154,3NTYZ@4751,3QQF1@4890,3TD2T@5125,COG5021@1,KOG0942@2759	NA|NA|NA	O	Domain Homologous to E6-AP Carboxyl Terminus with
UM07494	91.0171	-1.6585	Down-Regulated	0.00255753	0.0207178	68	172	145	29	50	63	176275.XP_008600941.1	7.17e-88	259	Hypocreales													Fungi	21ADK@147550,2SDKT@2759,3A37U@33154,3P4I0@4751,3QUZE@4890,3TICB@5125,COG0393@1	NA|NA|NA	S	Putative heavy-metal-binding
UM05692	4460.58	-1.65834	Down-Regulated	0.000717519	0.00879847	5927	6292	7059	1391	3906	1563	176275.XP_008594849.1	0	1473	Hypocreales	VID27	GO:0005575,GO:0005622,GO:0005623,GO:0005737,GO:0044424,GO:0044464	2.1.1.221	ko:K15445					ko00000,ko01000,ko03016				Fungi	2116W@147550,38C12@33154,3NX2R@4751,3QMIF@4890,3TEVC@5125,COG5167@1,KOG2395@2759	NA|NA|NA	U	VID27 cytoplasmic protein
UM09624	478.567	-1.65746	Down-Regulated	1.96e-07	1.38e-05	716	674	687	231	289	202	73501.XP_006673874.1	0	885	Hypocreales				ko:K22390					ko00000				Fungi	217Z0@147550,38RDT@33154,3NY25@4751,3QN0U@4890,3TG3J@5125,COG1409@1,KOG1378@2759	NA|NA|NA	G	acid phosphatase
UM03781	6990.72	-1.65745	Down-Regulated	0.00937567	0.0498149	4107	12081	13289	3463	5064	1910	73501.XP_006669477.1	0	1184	Hypocreales	NCA2	GO:0005575,GO:0005622,GO:0005623,GO:0005737,GO:0005739,GO:0005740,GO:0005741,GO:0006091,GO:0006139,GO:0006725,GO:0006807,GO:0008150,GO:0008152,GO:0009060,GO:0009987,GO:0015980,GO:0016020,GO:0016070,GO:0016071,GO:0019867,GO:0031090,GO:0031966,GO:0031967,GO:0031968,GO:0031975,GO:0034641,GO:0043170,GO:0043226,GO:0043227,GO:0043229,GO:0043231,GO:0044237,GO:0044238,GO:0044422,GO:0044424,GO:0044429,GO:…		ko:K18158					ko00000,ko03029				Fungi	213TF@147550,28M9W@1,2QTT6@2759,39W55@33154,3NV6S@4751,3QN1R@4890,3TESA@5125	NA|NA|NA	S	ATP synthase regulation protein NCA2
UM03142	3026.84	-1.64817	Down-Regulated	1.05e-05	0.000391702	3755	4279	4994	1281	2089	1254	176275.XP_008597522.1	0	1804	Hypocreales	PIM1	GO:0000166,GO:0003674,GO:0003824,GO:0004175,GO:0004176,GO:0004252,GO:0005488,GO:0005524,GO:0005575,GO:0005622,GO:0005623,GO:0005737,GO:0005739,GO:0005759,GO:0006508,GO:0006515,GO:0006807,GO:0006996,GO:0007005,GO:0008144,GO:0008150,GO:0008152,GO:0008233,GO:0008236,GO:0009056,GO:0009057,GO:0009987,GO:0016043,GO:0016462,GO:0016787,GO:0016817,GO:0016818,GO:0016887,GO:0017076,GO:0017111,GO:0017171,GO:…	3.4.21.53	ko:K08675					ko00000,ko01000,ko01002,ko03029				Fungi	212EB@147550,38CF0@33154,3NXAU@4751,3QQPC@4890,3TF17@5125,COG0466@1,KOG2004@2759	NA|NA|NA	L	ATP-dependent serine protease that mediates the selective degradation of misfolded, unassembled or oxidatively damaged polypeptides as well as certain short-lived regulatory proteins in the mitochondrial matrix. May also have a chaperone function in the assembly of inner membrane protein complexes. Participates in the regulation of mitochondrial gene expression and in the maintenance of the integ…
UM08153	787.848	-1.64742	Down-Regulated	0.000819111	0.00958349	634	1305	1401	257	388	597	73501.XP_006674015.1	0	1837	Hypocreales		GO:0000155,GO:0000156,GO:0000160,GO:0000161,GO:0000165,GO:0003674,GO:0003824,GO:0004672,GO:0004673,GO:0005575,GO:0005623,GO:0005886,GO:0005887,GO:0006464,GO:0006468,GO:0006793,GO:0006796,GO:0006807,GO:0006950,GO:0006970,GO:0007154,GO:0007165,GO:0007231,GO:0007234,GO:0008150,GO:0008152,GO:0009628,GO:0009987,GO:0016020,GO:0016021,GO:0016301,GO:0016310,GO:0016740,GO:0016772,GO:0016773,GO:0016775,GO:…	2.7.13.3	ko:K11231,ko:K19691	ko02020,ko04011,ko04139,map02020,map04011,map04139	M00516			ko00000,ko00001,ko00002,ko01000,ko01001,ko02022				Fungi	216UY@147550,38F3X@33154,3NW4F@4751,3QM27@4890,3TEXF@5125,COG0642@1,KOG0519@2759	NA|NA|NA	T	Histidine kinase
UM05020	3796.89	-1.64365	Down-Regulated	0.000866895	0.00999841	3378	6256	6490	1422	2919	1508	176275.XP_008599690.1	6.49e-287	785	Hypocreales	RNR2	GO:0003674,GO:0003824,GO:0004748,GO:0005575,GO:0005622,GO:0005623,GO:0005634,GO:0005737,GO:0005829,GO:0005971,GO:0006139,GO:0006213,GO:0006220,GO:0006221,GO:0006240,GO:0006725,GO:0006753,GO:0006793,GO:0006796,GO:0006807,GO:0008150,GO:0008152,GO:0009058,GO:0009116,GO:0009117,GO:0009119,GO:0009132,GO:0009133,GO:0009138,GO:0009139,GO:0009141,GO:0009142,GO:0009144,GO:0009145,GO:0009147,GO:0009148,GO:…	1.17.4.1	ko:K10808	ko00230,ko00240,ko00480,ko00983,ko01100,ko04115,map00230,map00240,map00480,map00983,map01100,map04115	M00053	R02017,R02019,R02024,R08363,R08364,R11893	RC00613,RC01003	ko00000,ko00001,ko00002,ko01000,ko03400			iMM904.YJL026W,iND750.YJL026W	Fungi	2189K@147550,38B80@33154,3NW0V@4751,3QKBC@4890,3TEI3@5125,COG1678@1,KOG1567@2759	NA|NA|NA	F	ribonucleoside-diphosphate reductase
UM03041	580.81	-1.64106	Down-Regulated	0.00940178	0.0498691	467	903	1093	119	543	257	31870.EFQ35386	1.7e-140	411	Sordariomycetes													Fungi	21EGU@147550,2D7Z6@1,2T81D@2759,3AGY7@33154,3PCDJ@4751,3R17D@4890	NA|NA|NA	S	Methyltransferase domain
UM00822	3310.86	-1.63398	Down-Regulated	0.0055455	0.035444	2810	5277	5945	616	2581	2130	176275.XP_008597348.1	0	897	Hypocreales	LYP1	GO:0003333,GO:0003674,GO:0005215,GO:0005290,GO:0005342,GO:0005488,GO:0005575,GO:0005622,GO:0005623,GO:0005737,GO:0005739,GO:0005783,GO:0005886,GO:0006810,GO:0006811,GO:0006812,GO:0006820,GO:0006855,GO:0006865,GO:0008150,GO:0008324,GO:0008509,GO:0008514,GO:0012505,GO:0015075,GO:0015171,GO:0015174,GO:0015179,GO:0015181,GO:0015189,GO:0015238,GO:0015318,GO:0015711,GO:0015802,GO:0015807,GO:0015809,GO:…		ko:K16261					ko00000,ko02000	2.A.3.10			Fungi	212VF@147550,38DMK@33154,3NUN0@4751,3QKK8@4890,3TDRS@5125,COG0531@1,KOG1286@2759	NA|NA|NA	E	permease
UM00086	68.9149	-1.63249	Down-Regulated	0.000930743	0.0103859	66	107	120	36	26	44	176275.XP_008603413.1	7.99e-145	448	Hypocreales													Fungi	218XG@147550,39Y6Y@33154,3NY7U@4751,3QTDV@4890,3TIBD@5125,KOG4231@1,KOG4231@2759	NA|NA|NA	I	phosphatidylethanolamine catabolic process
UM06064	890.57	-1.62305	Down-Regulated	0.00669363	0.0402384	461	1593	1669	405	578	392	176275.XP_008601272.1	1.02e-164	496	Hypocreales													Fungi	213U2@147550,2CSIA@1,2S49J@2759,3A1IF@33154,3P3NV@4751,3QU0B@4890,3TER1@5125	NA|NA|NA	S	CRT10
UM07241	874.591	-1.61922	Down-Regulated	1.74e-05	0.000573006	1854	1111	878	346	569	455	73501.XP_006672751.1	0	1573	Hypocreales	eaf1	GO:0000123,GO:0005575,GO:0005622,GO:0005623,GO:0005634,GO:0005654,GO:0006325,GO:0006464,GO:0006473,GO:0006475,GO:0006807,GO:0006996,GO:0008150,GO:0008152,GO:0009987,GO:0016043,GO:0016569,GO:0016570,GO:0016573,GO:0018193,GO:0018205,GO:0018393,GO:0018394,GO:0019538,GO:0031248,GO:0031974,GO:0031981,GO:0032991,GO:0035267,GO:0036211,GO:0043170,GO:0043189,GO:0043226,GO:0043227,GO:0043229,GO:0043231,GO:…		ko:K11397					ko00000,ko03036				Fungi	211EB@147550,2BYYH@1,2RGMX@2759,38GYE@33154,3NWQ0@4751,3QRH4@4890,3TCYN@5125	NA|NA|NA	K	HSA
UM04183	3352.21	-1.61902	Down-Regulated	4.35e-07	2.81e-05	6494	3959	4222	1597	2043	1537	73501.XP_006669935.1	7.1e-154	435	Hypocreales													Fungi	21P7G@147550,2D2SG@1,2SNV3@2759,3AGH5@33154,3PCQR@4751,3R2ZM@4890,3TNIS@5125	NA|NA|NA
UM04245	876.28	-1.61778	Down-Regulated	0.00146029	0.0140777	672	1415	1607	463	530	347	140110.NechaP95359	3.91e-188	542	Nectriaceae	abfB	GO:0000272,GO:0003674,GO:0003824,GO:0004553,GO:0005575,GO:0005576,GO:0005622,GO:0005623,GO:0005975,GO:0005976,GO:0005996,GO:0008150,GO:0008152,GO:0009056,GO:0009057,GO:0009987,GO:0010393,GO:0016052,GO:0016787,GO:0016798,GO:0017144,GO:0019321,GO:0019566,GO:0031221,GO:0042737,GO:0043170,GO:0044237,GO:0044238,GO:0044248,GO:0044281,GO:0044464,GO:0045488,GO:0045490,GO:0046556,GO:0071704,GO:1901575	3.2.1.55	ko:K20844	ko00520,map00520		R01762		ko00000,ko00001,ko01000		CBM42,GH54		Fungi	1FTEA@110618,213VW@147550,28JQD@1,2QS3Q@2759,38HXY@33154,3NY8Q@4751,3QJBJ@4890,3TJRS@5125	NA|NA|NA	G	Alpha-L-arabinofuranosidase B (ABFB) domain
UM07135	1899.19	-1.61575	Down-Regulated	0.00122486	0.0124821	1421	3269	3298	729	1326	925	73501.XP_006671624.1	1.76e-284	785	Hypocreales				ko:K17665					ko00000,ko03029				Fungi	215FR@147550,2QPT5@2759,39W61@33154,3P5PQ@4751,3QXMU@4890,3TGXF@5125,COG1893@1	NA|NA|NA	H	Ketopantoate reductase PanE/ApbA C terminal
UM03802	2769.8	-1.60714	Down-Regulated	0.00444895	0.0303174	2049	4483	5114	1346	2049	872	73501.XP_006669453.1	0	940	Hypocreales				ko:K08157					ko00000,ko02000	2.A.1.2.16			Fungi	218FA@147550,38D5E@33154,3NTW3@4751,3QPCB@4890,3TM89@5125,KOG0255@1,KOG0255@2759	NA|NA|NA	S	Major Facilitator Superfamily
UM00040	277.61	-1.60269	Down-Regulated	0.00104256	0.0110881	225	423	522	159	129	140	176275.XP_008603413.1	4.27e-257	744	Hypocreales													Fungi	218XG@147550,39Y6Y@33154,3NY7U@4751,3QTDV@4890,3TIBD@5125,KOG4231@1,KOG4231@2759	NA|NA|NA	I	phosphatidylethanolamine catabolic process
UM00314	1133.18	-1.59983	Down-Regulated	6.39e-05	0.00152131	2113	1351	1471	393	895	511	73501.XP_006668135.1	1.5e-225	629	Hypocreales													Fungi	21204@147550,2D2VR@1,2SP6Z@2759,3A5H8@33154,3NZ8P@4751,3QRI4@4890,3THGI@5125	NA|NA|NA
UM07721	396.725	-1.59758	Down-Regulated	0.000483821	0.00655398	892	409	447	224	239	147	73501.XP_006665525.1	0	1206	Hypocreales	NDC80	GO:0000003,GO:0000070,GO:0000226,GO:0000228,GO:0000278,GO:0000280,GO:0000775,GO:0000776,GO:0000777,GO:0000778,GO:0000779,GO:0000780,GO:0000793,GO:0000794,GO:0000819,GO:0000940,GO:0000942,GO:0003674,GO:0005198,GO:0005200,GO:0005575,GO:0005622,GO:0005623,GO:0005634,GO:0005694,GO:0006996,GO:0007010,GO:0007017,GO:0007020,GO:0007049,GO:0007059,GO:0007080,GO:0007088,GO:0007127,GO:0007346,GO:0008104,GO:…		ko:K11547					ko00000,ko03036				Fungi	211H1@147550,38HGM@33154,3NUWD@4751,3QN2D@4890,3TGAG@5125,COG5185@1,KOG0995@2759	NA|NA|NA	D	HEC Ndc80p family protein
UM04006	4717.66	-1.59342	Down-Regulated	0.000321654	0.00492523	4437	7150	8341	1546	3349	2685	176275.XP_008598578.1	0	907	Hypocreales	png1	GO:0000224,GO:0003674,GO:0003824,GO:0005575,GO:0005622,GO:0005623,GO:0005634,GO:0005737,GO:0005829,GO:0006464,GO:0006508,GO:0006515,GO:0006516,GO:0006517,GO:0006807,GO:0008150,GO:0008152,GO:0009056,GO:0009057,GO:0009100,GO:0009987,GO:0016787,GO:0016810,GO:0016811,GO:0019538,GO:0030163,GO:0036211,GO:0043170,GO:0043226,GO:0043227,GO:0043229,GO:0043231,GO:0043412,GO:0044237,GO:0044238,GO:0044248,GO:…	3.5.1.52	ko:K01456	ko04141,map04141				ko00000,ko00001,ko01000				Fungi	212WE@147550,38EIG@33154,3NWJY@4751,3QN42@4890,3TE21@5125,KOG0909@1,KOG0909@2759	NA|NA|NA	O	Rad4 transglutaminase-like domain
UM03432	2695.27	-1.58883	Down-Regulated	0.00718298	0.042381	2550	4054	4776	454	1914	2112	73501.XP_006671068.1	7.51e-169	477	Hypocreales	PIB2	GO:0005575,GO:0005622,GO:0005623,GO:0005737,GO:0005739,GO:0043226,GO:0043227,GO:0043229,GO:0043231,GO:0044424,GO:0044444,GO:0044464											Fungi	217UK@147550,39SY0@33154,3NXGB@4751,3QSVK@4890,3TF8A@5125,KOG1729@1,KOG1729@2759	NA|NA|NA	S	Protein present in Fab1, YOTB, Vac1, and EEA1
UM00026	108.323	-1.58538	Down-Regulated	0.000276327	0.00440496	198	131	141	42	86	44	176275.XP_008602765.1	1.04e-248	693	Hypocreales		GO:0003674,GO:0003824,GO:0005488,GO:0008144,GO:0008483,GO:0016740,GO:0016769,GO:0019842,GO:0030170,GO:0036094,GO:0043167,GO:0043168,GO:0048037,GO:0050662,GO:0070279,GO:0097159,GO:1901363											Fungi	21DJ2@147550,38EI2@33154,3NUMN@4751,3QMAS@4890,3TK0N@5125,COG0160@1,KOG1404@2759	NA|NA|NA	E	Aminotransferase class-III
UM00136	2978.92	-1.58517	Down-Regulated	0.00756211	0.0436866	1838	5124	5456	1258	2357	1082	73501.XP_006667949.1	0	1011	Hypocreales	MET30	GO:0000082,GO:0000083,GO:0000151,GO:0000152,GO:0000209,GO:0000278,GO:0003674,GO:0005488,GO:0005515,GO:0005575,GO:0005622,GO:0005623,GO:0005634,GO:0006139,GO:0006259,GO:0006260,GO:0006261,GO:0006270,GO:0006275,GO:0006355,GO:0006464,GO:0006508,GO:0006511,GO:0006725,GO:0006807,GO:0007049,GO:0008150,GO:0008152,GO:0009056,GO:0009057,GO:0009058,GO:0009059,GO:0009889,GO:0009987,GO:0010035,GO:0010038,GO:…		ko:K10259	ko04111,ko04120,map04111,map04120	M00379			ko00000,ko00001,ko00002,ko04121				Fungi	216BI@147550,38CAJ@33154,3NUDS@4751,3QN8N@4890,3TFJK@5125,KOG0274@1,KOG0274@2759	NA|NA|NA	S	Sulfur controller-2
UM02891	699.726	-1.58507	Down-Regulated	0.000622705	0.00803105	1385	899	761	366	498	222	176275.XP_008601367.1	0	1431	Hypocreales	FUN30	GO:0000122,GO:0000166,GO:0000183,GO:0000228,GO:0000729,GO:0000775,GO:0000785,GO:0000790,GO:0000792,GO:0003674,GO:0003676,GO:0003677,GO:0003678,GO:0003682,GO:0003824,GO:0004003,GO:0004386,GO:0005488,GO:0005524,GO:0005575,GO:0005622,GO:0005623,GO:0005634,GO:0005694,GO:0005720,GO:0005737,GO:0005739,GO:0006139,GO:0006259,GO:0006281,GO:0006302,GO:0006323,GO:0006325,GO:0006333,GO:0006338,GO:0006342,GO:…	3.6.4.12	ko:K14439	ko04550,map04550				ko00000,ko00001,ko01000,ko03036				Fungi	214Z7@147550,38DZ4@33154,3NVEK@4751,3QJYU@4890,3TFSI@5125,KOG0389@1,KOG0389@2759	NA|NA|NA	B	SNF2 family N-terminal domain
UM03602	84.1181	-1.58373	Down-Regulated	0.00496265	0.032674	75	156	122	20	58	60	176275.XP_008598083.1	0	936	Hypocreales													Fungi	214XQ@147550,38HHF@33154,3NZVX@4751,3QP1M@4890,3TDN0@5125,COG0531@1,KOG1289@2759	NA|NA|NA	E	Amino acid permease
UM00052	341.321	-1.58098	Down-Regulated	0.00630574	0.038545	236	598	590	184	234	112	655981.L8FV20	1.2e-24	117	Leotiomycetes													Fungi	210X4@147548,39ZE5@33154,3NZSU@4751,3QZNQ@4890,KOG0039@1,KOG0039@2759	NA|NA|NA	PQ	Ferric reductase like transmembrane component
UM07656	288.724	-1.57908	Down-Regulated	0.00361928	0.0261614	202	514	488	167	109	177	73501.XP_006665643.1	0	885	Hypocreales			2.1.1.79	ko:K00574					ko00000,ko01000				Fungi	21316@147550,2QSMW@2759,38F67@33154,3NV5J@4751,3QS6B@4890,3THI1@5125,COG2230@1	NA|NA|NA	M	Methoxy mycolic acid synthase 1
UM02293	1505.18	-1.57897	Down-Regulated	5.02e-05	0.00126189	2229	1941	2287	413	1067	984	73501.XP_006670454.1	4.43e-150	434	Hypocreales													Fungi	217A9@147550,39YQI@33154,3NYRI@4751,3QKNU@4890,3TGMK@5125,COG1028@1,KOG4169@2759	NA|NA|NA	Q	Belongs to the short-chain dehydrogenases reductases (SDR) family
UM01549	1390.62	-1.5788	Down-Regulated	8.96e-05	0.00191737	1429	2209	2230	459	870	933	176275.XP_008597198.1	0	1331	Hypocreales	SCT1	GO:0003674,GO:0003824,GO:0004366,GO:0005575,GO:0005622,GO:0005623,GO:0005737,GO:0005783,GO:0005789,GO:0006629,GO:0006644,GO:0006793,GO:0006796,GO:0008150,GO:0008152,GO:0008374,GO:0008610,GO:0008654,GO:0009058,GO:0009987,GO:0012505,GO:0016020,GO:0016021,GO:0016287,GO:0016407,GO:0016413,GO:0016740,GO:0016746,GO:0016747,GO:0019637,GO:0030176,GO:0031224,GO:0031227,GO:0031984,GO:0042175,GO:0043226,GO:…	2.3.1.15,2.3.1.42	ko:K13507	ko00561,ko00564,ko01100,ko01110,map00561,map00564,map01100,map01110	M00089	R00851,R09380	RC00004,RC00039,RC00041	ko00000,ko00001,ko00002,ko01000,ko01004				Fungi	211MA@147550,2QQ2N@2759,38VQI@33154,3NVRF@4751,3QKM7@4890,3TCP3@5125,COG0204@1	NA|NA|NA	I	Glycerol-3-phosphate O-acyltransferase
UM06567	371.621	-1.57562	Down-Regulated	0.000915473	0.0102927	826	378	427	144	300	149	73501.XP_006668639.1	1.39e-84	264	Hypocreales		GO:0003674,GO:0003824,GO:0005575,GO:0005622,GO:0005623,GO:0005737,GO:0005739,GO:0006464,GO:0006807,GO:0008150,GO:0008152,GO:0009249,GO:0009987,GO:0010467,GO:0016740,GO:0016746,GO:0016747,GO:0016874,GO:0018065,GO:0018193,GO:0018205,GO:0019538,GO:0033819,GO:0036211,GO:0043170,GO:0043226,GO:0043227,GO:0043229,GO:0043231,GO:0043412,GO:0044237,GO:0044238,GO:0044260,GO:0044267,GO:0044424,GO:0044444,GO:…	2.3.1.181	ko:K03801	ko00785,ko01100,map00785,map01100		R07766,R07769	RC00039,RC00992,RC02867	ko00000,ko00001,ko01000				Fungi	219KW@147550,39TS9@33154,3NYXN@4751,3QQFI@4890,3TDSJ@5125,COG0321@1,KOG0325@2759	NA|NA|NA	H	Catalyzes the transfer of endogenously produced octanoic acid from octanoyl-acyl-carrier-protein onto the lipoyl domains of lipoate-dependent enzymes. Lipoyl-ACP can also act as a substrate although octanoyl-ACP is likely to be the physiological substrate
UM05514	159.191	-1.5738	Down-Regulated	0.00785295	0.0444536	123	298	243	46	140	72	73501.XP_006666402.1	3.76e-30	122	Hypocreales	SDS23	GO:0000920,GO:0003674,GO:0004857,GO:0004864,GO:0004865,GO:0005575,GO:0005622,GO:0005623,GO:0005634,GO:0005737,GO:0005829,GO:0006810,GO:0006897,GO:0006950,GO:0007088,GO:0007154,GO:0007346,GO:0008150,GO:0009267,GO:0009605,GO:0009892,GO:0009896,GO:0009987,GO:0009991,GO:0010563,GO:0010564,GO:0010605,GO:0010638,GO:0010921,GO:0010923,GO:0010965,GO:0016192,GO:0019208,GO:0019212,GO:0019220,GO:0019222,GO:…											Fungi	21219@147550,398VT@33154,3NU9M@4751,3QK0J@4890,3TFPQ@5125,COG0517@1,KOG1764@2759	NA|NA|NA	C	Domain in cystathionine beta-synthase and other proteins.
UM03765	670.068	-1.57233	Down-Regulated	0.00211936	0.0181744	609	1033	1175	181	541	374	73501.XP_006669492.1	0	979	Hypocreales		GO:0000322,GO:0000323,GO:0000324,GO:0000329,GO:0003674,GO:0005215,GO:0005575,GO:0005622,GO:0005623,GO:0005737,GO:0005773,GO:0005774,GO:0006810,GO:0008150,GO:0016020,GO:0016021,GO:0022857,GO:0031090,GO:0031224,GO:0043226,GO:0043227,GO:0043229,GO:0043231,GO:0044422,GO:0044424,GO:0044425,GO:0044437,GO:0044444,GO:0044446,GO:0044464,GO:0051179,GO:0051234,GO:0055085,GO:0098588,GO:0098805,GO:0098852											Fungi	211H4@147550,39V3Z@33154,3NYNP@4751,3QRAD@4890,3TE81@5125,KOG2816@1,KOG2816@2759	NA|NA|NA	S	Conserved hypothetical protein
UM04998	866.025	-1.56733	Down-Regulated	0.00189653	0.0167461	1140	1257	1286	240	811	358	176275.XP_008599704.1	2.75e-310	869	Hypocreales													Fungi	215CF@147550,39V5G@33154,3NWMB@4751,3QMP8@4890,3TCRJ@5125,KOG2922@1,KOG2922@2759	NA|NA|NA	U	Magnesium transporter NIPA
UM05269	1526.03	-1.56685	Down-Regulated	8.39e-06	0.000324343	1981	2195	2311	587	1122	749	73501.XP_006666640.1	0	1199	Hypocreales	DUN1	GO:0000075,GO:0000077,GO:0003674,GO:0003824,GO:0004672,GO:0004674,GO:0004683,GO:0005488,GO:0005515,GO:0005516,GO:0005575,GO:0005622,GO:0005623,GO:0005634,GO:0006139,GO:0006259,GO:0006260,GO:0006261,GO:0006275,GO:0006464,GO:0006468,GO:0006725,GO:0006793,GO:0006796,GO:0006807,GO:0006950,GO:0006974,GO:0006979,GO:0007154,GO:0007165,GO:0008150,GO:0008152,GO:0008156,GO:0009058,GO:0009059,GO:0009889,GO:…	2.7.11.1	ko:K06641	ko04110,ko04111,ko04115,ko04218,ko05166,map04110,map04111,map04115,map04218,map05166	M00691			ko00000,ko00001,ko00002,ko01000,ko01001,ko03400				Fungi	212TS@147550,38DUI@33154,3NVP1@4751,3QJBN@4890,3TGE6@5125,KOG0615@1,KOG0615@2759	NA|NA|NA	T	Serine threonine-protein kinase
UM01540	1186.48	-1.56301	Down-Regulated	0.000214919	0.00368251	1622	1579	1856	482	966	451	176275.XP_008597207.1	0	1125	Hypocreales	VPS27	GO:0000003,GO:0000322,GO:0000323,GO:0000324,GO:0000329,GO:0003006,GO:0003674,GO:0003824,GO:0005488,GO:0005515,GO:0005543,GO:0005575,GO:0005622,GO:0005623,GO:0005628,GO:0005737,GO:0005768,GO:0005773,GO:0005774,GO:0006464,GO:0006508,GO:0006511,GO:0006605,GO:0006623,GO:0006807,GO:0006810,GO:0006811,GO:0006820,GO:0006862,GO:0006886,GO:0006897,GO:0007034,GO:0007049,GO:0008104,GO:0008150,GO:0008152,GO:…		ko:K12182	ko04144,ko04145,map04144,map04145	M00408			ko00000,ko00001,ko00002,ko04131				Fungi	211CJ@147550,38EGA@33154,3NWSX@4751,3QKAA@4890,3TEEK@5125,KOG1818@1,KOG1818@2759	NA|NA|NA	TU	Component of the ESCRT-0 complex which is the sorting receptor for ubiquitinated cargo proteins at the multivesicular body (MVB) and recruits ESCRT-I to the MVB outer membrane
UM02650	1088.17	-1.56269	Down-Regulated	1.21e-10	1.89e-08	1573	1413	1664	460	635	663	176275.XP_008595436.1	0	3349	Hypocreales		GO:0005575,GO:0005623,GO:0005886,GO:0007154,GO:0007165,GO:0007186,GO:0008150,GO:0009987,GO:0016020,GO:0023052,GO:0044464,GO:0050789,GO:0050794,GO:0050896,GO:0051716,GO:0065007,GO:0071944	4.6.1.1	ko:K01768	ko00230,ko02025,ko04113,ko04213,map00230,map02025,map04113,map04213	M00695	R00089,R00434	RC00295	ko00000,ko00001,ko00002,ko01000				Fungi	211ST@147550,38GSJ@33154,3NUNK@4751,3QQ0J@4890,3TEQB@5125,COG2114@1,KOG0618@2759	NA|NA|NA	T	Adenylate cyclase
UM09178	1570.97	-1.56262	Down-Regulated	5.59e-05	0.00137771	1671	2389	2563	559	1087	911	73501.XP_006666580.1	0	1519	Hypocreales	MSS4	GO:0000003,GO:0000935,GO:0003006,GO:0003674,GO:0003824,GO:0005488,GO:0005543,GO:0005575,GO:0005622,GO:0005623,GO:0005634,GO:0005886,GO:0006629,GO:0006644,GO:0006650,GO:0006793,GO:0006796,GO:0007049,GO:0008150,GO:0008152,GO:0008289,GO:0009653,GO:0009987,GO:0010927,GO:0016020,GO:0016043,GO:0016301,GO:0016307,GO:0016308,GO:0016310,GO:0016740,GO:0016772,GO:0016773,GO:0019637,GO:0019953,GO:0022402,GO:…	2.7.1.68	ko:K00889	ko00562,ko01100,ko04011,ko04070,ko04072,ko04139,ko04144,ko04666,ko04810,ko05231,map00562,map01100,map04011,map04070,map04072,map04139,map04144,map04666,map04810,map05231	M00130	R03469	RC00002,RC00078	ko00000,ko00001,ko00002,ko01000,ko04131				Fungi	214NB@147550,38BAH@33154,3NW6Q@4751,3QKTF@4890,3TGU1@5125,COG5253@1,KOG0229@2759	NA|NA|NA	T	Translation initiation factor IF-2, N-terminal region
UM03604	239.606	-1.55892	Down-Regulated	0.000642177	0.00818959	197	380	425	100	142	146	176275.XP_008598085.1	1.8e-149	426	Hypocreales													Fungi	21932@147550,2C7FY@1,2SQMB@2759,3A75V@33154,3P6KJ@4751,3QV07@4890,3TD21@5125	NA|NA|NA	S	Acetyltransferase (GNAT) domain
UM07510	2675.74	-1.55881	Down-Regulated	0.000421615	0.00594868	2194	4222	4772	1081	1587	1679	73501.XP_006673998.1	0	2268	Hypocreales	RPO41	GO:0000002,GO:0000428,GO:0000959,GO:0001018,GO:0001067,GO:0003674,GO:0003676,GO:0003677,GO:0003824,GO:0003896,GO:0003899,GO:0005488,GO:0005575,GO:0005622,GO:0005623,GO:0005737,GO:0005739,GO:0005759,GO:0006139,GO:0006259,GO:0006260,GO:0006261,GO:0006269,GO:0006351,GO:0006390,GO:0006725,GO:0006807,GO:0006996,GO:0007005,GO:0008150,GO:0008152,GO:0009058,GO:0009059,GO:0009295,GO:0009987,GO:0010467,GO:…	2.7.7.6	ko:K10908					ko00000,ko01000,ko03029				Fungi	212YX@147550,38EAY@33154,3NU1C@4751,3QN4S@4890,3TDNY@5125,COG5108@1,KOG1038@2759	NA|NA|NA	KL	DNA-dependent RNA polymerase catalyzes the transcription of DNA into RNA using the four ribonucleoside triphosphates as substrates
UM03703	2140.24	-1.55424	Down-Regulated	4.41e-06	0.000193064	2341	3171	3510	891	1185	1409	176275.XP_008594826.1	0	1016	Hypocreales													Fungi	212XC@147550,39W51@33154,3P11F@4751,3QRGG@4890,3THMU@5125,KOG4532@1,KOG4532@2759	NA|NA|NA	S	Uncharacterised protein domain (DUF2415)
UM00043	179.213	-1.55381	Down-Regulated	0.000201945	0.00350051	195	340	216	85	105	98	655981.L8FV20	2.54e-24	116	Leotiomycetes													Fungi	210X4@147548,39ZE5@33154,3NZSU@4751,3QZNQ@4890,KOG0039@1,KOG0039@2759	NA|NA|NA	PQ	Ferric reductase like transmembrane component
UM01294	2141.36	-1.55229	Down-Regulated	9.14e-05	0.00194728	2389	3066	3580	893	1588	974	176275.XP_008596168.1	0	891	Hypocreales	HSE1	GO:0000003,GO:0000322,GO:0000323,GO:0000324,GO:0000329,GO:0003006,GO:0003674,GO:0005488,GO:0005515,GO:0005575,GO:0005622,GO:0005623,GO:0005628,GO:0005737,GO:0005768,GO:0005773,GO:0005774,GO:0006508,GO:0006511,GO:0006605,GO:0006623,GO:0006807,GO:0006810,GO:0006811,GO:0006820,GO:0006862,GO:0006886,GO:0007034,GO:0007049,GO:0008104,GO:0008150,GO:0008152,GO:0009056,GO:0009057,GO:0009653,GO:0009987,GO:…		ko:K04705	ko04144,ko04630,map04144,map04630	M00408			ko00000,ko00001,ko00002,ko04131				Fungi	217PP@147550,38HGY@33154,3NU90@4751,3QPZW@4890,3THNA@5125,KOG2199@1,KOG2199@2759	NA|NA|NA	T	Class E vacuolar protein-sorting machinery protein HSE1
UM04129	1179.15	-1.5487	Down-Regulated	0.00287563	0.0224985	3171	989	1068	617	722	541	176275.XP_008594730.1	0	1445	Hypocreales		GO:0000118,GO:0000228,GO:0000785,GO:0000790,GO:0005575,GO:0005622,GO:0005623,GO:0005634,GO:0005654,GO:0005694,GO:0031974,GO:0031981,GO:0032991,GO:0043226,GO:0043227,GO:0043228,GO:0043229,GO:0043231,GO:0043232,GO:0043233,GO:0044422,GO:0044424,GO:0044427,GO:0044428,GO:0044446,GO:0044451,GO:0044454,GO:0044464,GO:0070013,GO:0070822,GO:1902494											Fungi	213I8@147550,28KSK@1,2QT8Q@2759,38FJN@33154,3NVRW@4751,3QK8J@4890,3TDE0@5125	NA|NA|NA	S	sin3 complex subunit
UM02862	4302.93	-1.54566	Down-Regulated	0.000952412	0.0104965	9312	4517	4925	1613	3622	1755	176275.XP_008601396.1	2.07e-303	851	Hypocreales													Fungi	213I7@147550,2BI41@1,2S1DF@2759,39R50@33154,3NZ3C@4751,3QNX4@4890,3THPP@5125	NA|NA|NA
UM02044	1167.87	-1.54544	Down-Regulated	0.00290022	0.0226259	823	1790	2246	538	814	528	73501.XP_006667578.1	3.65e-158	447	Sordariomycetes													Fungi	21FMZ@147550,2ECUI@1,2SIKX@2759,3A0S1@33154,3P2I3@4751,3QTPC@4890	NA|NA|NA
UM00302	3148.77	-1.53845	Down-Regulated	0.00297189	0.0229499	3325	4556	5348	809	2851	1578	176275.XP_008599181.1	0	1335	Hypocreales													Fungi	215US@147550,38BET@33154,3NVUY@4751,3QKW0@4890,3TGCS@5125,COG5021@1,KOG0941@2759	NA|NA|NA	O	Domain Homologous to E6-AP Carboxyl Terminus with
UM06564	3716.87	-1.53712	Down-Regulated	0.000114607	0.00232854	5125	4961	5690	1050	2810	2346	73501.XP_006668643.1	0	897	Hypocreales		GO:0003674,GO:0005215,GO:0005575,GO:0005622,GO:0005623,GO:0005737,GO:0005783,GO:0006810,GO:0008150,GO:0012505,GO:0016020,GO:0016021,GO:0022857,GO:0031224,GO:0043226,GO:0043227,GO:0043229,GO:0043231,GO:0044424,GO:0044425,GO:0044444,GO:0044464,GO:0051179,GO:0051234,GO:0055085		ko:K07088					ko00000				Fungi	214UV@147550,38EXJ@33154,3NUHS@4751,3QKKD@4890,3TDTV@5125,COG0679@1,KOG2722@2759	NA|NA|NA	S	Auxin Efflux Carrier
UM01089	142.193	-1.53673	Down-Regulated	0.00729896	0.0427117	351	150	123	34	110	95	176275.XP_008595945.1	7.97e-108	317	Hypocreales													Fungi	216SV@147550,2CYF7@1,2S3ZI@2759,39V9N@33154,3NV29@4751,3QKXV@4890,3TT84@5125	NA|NA|NA	S	Pyridoxamine phosphate oxidase
UM04416	2572.64	-1.53642	Down-Regulated	0.000752229	0.0090868	2692	3892	4208	851	2140	1249	176275.XP_008594539.1	5.73e-306	839	Hypocreales													Fungi	216K7@147550,2D1DN@1,2SHR2@2759,39Z3Y@33154,3P1QF@4751,3QKY6@4890,3TE1N@5125	NA|NA|NA
UM06952	1408.37	-1.53474	Down-Regulated	7.7e-05	0.00173149	2423	1709	1909	514	1148	648	28564.XP_002486714.1	2e-69	236	Eurotiales													Fungi	20KIJ@147545,2EH17@1,2SMU9@2759,3A3AZ@33154,3P36M@4751,3QV50@4890,3S3WP@5042	NA|NA|NA
UM08426	38.7463	-1.53307	Down-Regulated	0.00928627	0.0494621	39	79	43	21	26	15
UM09200	3217.95	-1.51963	Down-Regulated	0.00585492	0.0367559	5054	4125	4519	816	3332	1229	176275.XP_008600982.1	9.27e-273	752	Hypocreales													Fungi	213P1@147550,39SZB@33154,3NXVS@4751,3QJZM@4890,3THRT@5125,KOG1471@1,KOG1471@2759	NA|NA|NA	I	Phosphatidylinositol transporter
UM00401	1108.74	-1.51638	Down-Regulated	0.000143965	0.00267953	1272	1608	1771	716	509	548	73501.XP_006668219.1	2.8e-295	806	Hypocreales	HEM15	GO:0003674,GO:0003824,GO:0004325,GO:0005488,GO:0005575,GO:0005622,GO:0005623,GO:0005737,GO:0005739,GO:0005740,GO:0005743,GO:0006725,GO:0006778,GO:0006779,GO:0006783,GO:0006807,GO:0008150,GO:0008152,GO:0009058,GO:0009987,GO:0016020,GO:0016829,GO:0018130,GO:0019438,GO:0019866,GO:0031090,GO:0031966,GO:0031967,GO:0031975,GO:0033013,GO:0033014,GO:0034641,GO:0042168,GO:0042440,GO:0043226,GO:0043227,GO:…	4.99.1.1,4.99.1.9	ko:K01772	ko00860,ko01100,ko01110,map00860,map01100,map01110	M00121	R00310,R11329	RC01012	ko00000,ko00001,ko00002,ko01000				Fungi	217BW@147550,38BPY@33154,3NUJ0@4751,3QNTJ@4890,3TDF2@5125,COG0276@1,KOG1321@2759	NA|NA|NA	H	Catalyzes the ferrous insertion into protoporphyrin IX
UM06580	398.43	-1.51572	Down-Regulated	0.00485956	0.0321343	1071	360	324	233	222	187	176275.XP_008595639.1	0	1062	Hypocreales		GO:0003674,GO:0003824,GO:0004771,GO:0006066,GO:0006629,GO:0006694,GO:0006696,GO:0008150,GO:0008152,GO:0008202,GO:0008204,GO:0008610,GO:0009058,GO:0009987,GO:0016125,GO:0016126,GO:0016128,GO:0016129,GO:0016298,GO:0016787,GO:0016788,GO:0044107,GO:0044108,GO:0044237,GO:0044238,GO:0044249,GO:0044255,GO:0044281,GO:0044283,GO:0046165,GO:0052689,GO:0071704,GO:0097384,GO:1901360,GO:1901362,GO:1901576,GO:…	3.1.1.13	ko:K01052	ko00100,ko04142,ko04979,map00100,map04142,map04979		R01462	RC00055,RC00523	ko00000,ko00001,ko01000				Fungi	217GR@147550,38E9D@33154,3NUHK@4751,3QKJJ@4890,3TEET@5125,COG0596@1,KOG2624@2759	NA|NA|NA	I	Triacylglycerol lipase
UM00378	3638.58	-1.51487	Down-Regulated	0.000508932	0.00677196	3812	5377	6024	1434	2936	1635	73501.XP_006668193.1	1.61e-117	358	Hypocreales			2.3.2.27	ko:K11982					ko00000,ko01000,ko04121,ko04131				Fungi	2182S@147550,3A0HD@33154,3P1YT@4751,3QPK8@4890,3TG8M@5125,KOG0800@1,KOG0800@2759	NA|NA|NA	O	RING-like zinc finger
UM01204	492.396	-1.51306	Down-Regulated	1.3e-06	7.23e-05	672	654	755	178	318	329	176275.XP_008596426.1	2.62999999902e-315	860	Hypocreales													Fungi	215CM@147550,29ES5@1,2RMX6@2759,38RKH@33154,3PTCU@4751,3RCST@4890,3TDM0@5125	NA|NA|NA
UM09605	915.132	-1.51265	Down-Regulated	4.94e-05	0.00125012	931	1398	1490	387	597	532	176275.XP_008599751.1	0	1060	Hypocreales				ko:K06901					ko00000,ko02000	2.A.1.40			Fungi	2161I@147550,2QQ5E@2759,38FZQ@33154,3NUXY@4751,3QJGC@4890,3TCND@5125,COG2252@1	NA|NA|NA	S	Transporter
UM04484	2779.93	-1.51257	Down-Regulated	0.00431066	0.0296791	1939	4333	5220	1023	2167	1434	176275.XP_008594499.1	5.93e-228	645	Hypocreales													Fungi	217WU@147550,2E5VN@1,2SCMP@2759,3A7DD@33154,3P63B@4751,3QUUF@4890,3TFE8@5125	NA|NA|NA	K	Homeodomain
UM00555	3516.13	-1.51004	Down-Regulated	0.00115513	0.0119766	3186	5465	5964	1322	2809	1711	73501.XP_006673625.1	0	1869	Hypocreales	MHP1	GO:0003674,GO:0005198,GO:0005200,GO:0005488,GO:0005515,GO:0005575,GO:0005622,GO:0005623,GO:0005737,GO:0005739,GO:0005783,GO:0005856,GO:0005874,GO:0006996,GO:0007010,GO:0007026,GO:0007029,GO:0007059,GO:0008150,GO:0008157,GO:0009987,GO:0010256,GO:0010639,GO:0010921,GO:0012505,GO:0015630,GO:0016043,GO:0019208,GO:0019220,GO:0019222,GO:0019888,GO:0019899,GO:0019902,GO:0019903,GO:0030234,GO:0031110,GO:…											Fungi	2162Y@147550,28RUA@1,2QYHN@2759,39UJN@33154,3NWI8@4751,3QPET@4890,3TDST@5125	NA|NA|NA	S	Cell wall biogenesis protein Mhp1
UM05475	2393.95	-1.50757	Down-Regulated	0.00412086	0.0288262	1675	3903	4300	1166	1727	1021	176275.XP_008603336.1	0	1038	Hypocreales		GO:0003674,GO:0003824,GO:0006629,GO:0006643,GO:0006664,GO:0006665,GO:0006672,GO:0006677,GO:0006678,GO:0006679,GO:0006687,GO:0006688,GO:0006807,GO:0007009,GO:0008150,GO:0008152,GO:0008610,GO:0009058,GO:0009247,GO:0009405,GO:0009987,GO:0010256,GO:0016043,GO:0016491,GO:0016705,GO:0030148,GO:0034641,GO:0043603,GO:0043604,GO:0044237,GO:0044238,GO:0044249,GO:0044255,GO:0044271,GO:0044419,GO:0046467,GO:…	1.14.19.18	ko:K13076					ko00000,ko01000				Fungi	212T1@147550,38B7V@33154,3NUM0@4751,3QP5R@4890,3THBM@5125,COG3239@1,KOG4232@2759	NA|NA|NA	I	fatty acid desaturase
UM03883	1660.38	-1.5049	Down-Regulated	0.00145752	0.0140777	1344	2625	2905	637	1231	903	176275.XP_008595013.1	0	897	Hypocreales													Fungi	213S1@147550,39WFT@33154,3NXJG@4751,3QQFM@4890,3TFXX@5125,COG5279@1,KOG4575@2759	NA|NA|NA	D	Transglutaminase-like superfamily
UM03441	2692.72	-1.50364	Down-Regulated	0.00240631	0.0198123	2050	4554	4509	956	2008	1557	176275.XP_008601703.1	0	1056	Hypocreales			4.1.99.22,4.6.1.17	ko:K03637,ko:K03639,ko:K20967	ko00790,ko01100,ko04122,map00790,map01100,map04122		R09394,R11372	RC03420,RC03425	ko00000,ko00001,ko01000				Fungi	2151S@147550,38F0A@33154,3NV9S@4751,3QMES@4890,3THRM@5125,COG2896@1,KOG2876@2759	NA|NA|NA	H	Molybdenum cofactor biosynthesis protein
UM09662	120.218	-1.50314	Down-Regulated	0.000310183	0.00482405	151	170	184	50	95	54	176275.XP_008601082.1	0	1033	Hypocreales		GO:0003674,GO:0005085,GO:0005088,GO:0005488,GO:0005515,GO:0005575,GO:0005622,GO:0005623,GO:0005628,GO:0005737,GO:0005815,GO:0005816,GO:0005856,GO:0005938,GO:0006810,GO:0006886,GO:0006887,GO:0008104,GO:0008150,GO:0009987,GO:0015031,GO:0015630,GO:0015833,GO:0016020,GO:0016192,GO:0017016,GO:0017112,GO:0017137,GO:0019899,GO:0031097,GO:0031267,GO:0032153,GO:0032155,GO:0032940,GO:0033036,GO:0034613,GO:…		ko:K19940					ko00000,ko04131				Fungi	213G7@147550,38HPG@33154,3NZEU@4751,3QPB5@4890,3TGD9@5125,KOG4324@1,KOG4324@2759	NA|NA|NA	U	GDP GTP exchange factor Sec2p
UM02837	1220.49	-1.50133	Down-Regulated	0.00229577	0.0192074	2632	1235	1414	342	1071	654	73501.XP_006671986.1	0	972	Hypocreales													Fungi	21459@147550,29GHZ@1,2RPQ7@2759,38FAV@33154,3NX5N@4751,3QN7H@4890,3TG1B@5125	NA|NA|NA
UM04810	775.486	-1.5012	Down-Regulated	0.000280321	0.00446066	1572	793	978	340	604	337	73501.XP_006667353.1	0	937	Hypocreales		GO:0003674,GO:0003824,GO:0005575,GO:0005622,GO:0005623,GO:0005634,GO:0005737,GO:0005783,GO:0005886,GO:0006464,GO:0006508,GO:0006807,GO:0008150,GO:0008152,GO:0009987,GO:0012505,GO:0016020,GO:0016579,GO:0016787,GO:0019538,GO:0036211,GO:0043170,GO:0043226,GO:0043227,GO:0043229,GO:0043231,GO:0043412,GO:0044237,GO:0044238,GO:0044260,GO:0044267,GO:0044424,GO:0044444,GO:0044464,GO:0070646,GO:0070647,GO:…		ko:K01098			R10814	RC00002	ko00000,ko01000,ko03019				Fungi	213E4@147550,38CZP@33154,3NU2A@4751,3QMCS@4890,3TECM@5125,KOG2427@1,KOG2427@2759	NA|NA|NA	S	MINDY deubiquitinase
UM07011	1190.01	-1.49789	Down-Regulated	0.00101413	0.010947	1003	1895	2026	637	759	551	176275.XP_008596340.1	0	2577	Hypocreales	SWR1	GO:0000166,GO:0000228,GO:0000785,GO:0000790,GO:0000812,GO:0003674,GO:0003676,GO:0003677,GO:0003678,GO:0003824,GO:0004003,GO:0004386,GO:0005198,GO:0005488,GO:0005524,GO:0005575,GO:0005622,GO:0005623,GO:0005634,GO:0005694,GO:0005737,GO:0005829,GO:0006325,GO:0006338,GO:0006355,GO:0006357,GO:0006996,GO:0008026,GO:0008094,GO:0008144,GO:0008150,GO:0009889,GO:0009987,GO:0010468,GO:0010556,GO:0016043,GO:…	3.6.4.12	ko:K11681					ko00000,ko01000,ko03036				Fungi	21254@147550,38C85@33154,3NVPE@4751,3QQNZ@4890,3TH7S@5125,COG0553@1,KOG0391@2759	NA|NA|NA	KL	Helicase SWR1
UM00507	504.349	-1.49675	Down-Regulated	0.00348989	0.0255985	411	838	834	192	419	231	73501.XP_006665729.1	1.31e-66	213	Hypocreales													Fungi	21AJB@147550,2E5KY@1,2SCE7@2759,3A8VG@33154,3P732@4751,3QXP8@4890,3TIA9@5125	NA|NA|NA
UM08236	151.783	-1.49459	Down-Regulated	0.001374	0.0135383	125	251	251	64	98	92	176275.XP_008600807.1	2.19e-58	184	Hypocreales	DAD2	GO:0000003,GO:0000070,GO:0000226,GO:0000228,GO:0000278,GO:0000280,GO:0000775,GO:0000776,GO:0000777,GO:0000778,GO:0000779,GO:0000780,GO:0000793,GO:0000794,GO:0000819,GO:0000940,GO:0000942,GO:0003674,GO:0005488,GO:0005515,GO:0005575,GO:0005622,GO:0005623,GO:0005634,GO:0005694,GO:0005815,GO:0005816,GO:0005819,GO:0005856,GO:0006996,GO:0007010,GO:0007017,GO:0007049,GO:0007051,GO:0007052,GO:0007059,GO:…		ko:K11567					ko00000,ko03036				Fungi	21AX0@147550,2E9XB@1,2SG7I@2759,3A3JA@33154,3P5RS@4751,3QY5G@4890,3TIWV@5125	NA|NA|NA	S	DASH complex subunit Dad2
UM02910	3253.14	-1.49384	Down-Regulated	9.34e-07	5.38e-05	5040	4178	4559	1150	2253	2106	73501.XP_006671999.1	1.65e-118	341	Hypocreales													Fungi	219IR@147550,2E15T@1,2S8I0@2759,3A2GK@33154,3P378@4751,3QV3U@4890,3THY8@5125	NA|NA|NA	S	Domain of unknown function (DUF4452)
UM06759	563.707	-1.49003	Down-Regulated	7.33e-09	7.88e-07	764	796	809	252	327	366	176275.XP_008602200.1	1.59e-303	838	Hypocreales													Fungi	21REB@147550,39S2M@33154,3NUKC@4751,3R2GA@4890,3TESI@5125,COG2272@1,KOG4389@2759	NA|NA|NA	G	Belongs to the type-B carboxylesterase lipase family
UM02224	1303.41	-1.48945	Down-Regulated	5.11e-05	0.00127452	1355	1916	2153	720	649	783	73501.XP_006668332.1	0	2773	Hypocreales													Fungi	211RR@147550,28H8J@1,2QPMA@2759,39W7T@33154,3NVQY@4751,3QNYI@4890,3TDQ3@5125	NA|NA|NA	S	Protein of unknown function (DUF3684)
UM01525	1362.08	-1.48912	Down-Regulated	4.31e-06	0.000189564	1719	1930	2058	756	819	661	73501.XP_006670294.1	3.98e-306	855	Hypocreales		GO:0000166,GO:0000184,GO:0000288,GO:0000291,GO:0000956,GO:0001882,GO:0001883,GO:0002181,GO:0002184,GO:0003674,GO:0003676,GO:0003723,GO:0003747,GO:0003824,GO:0003924,GO:0005488,GO:0005515,GO:0005525,GO:0005575,GO:0005622,GO:0005623,GO:0005737,GO:0005829,GO:0006139,GO:0006401,GO:0006402,GO:0006412,GO:0006415,GO:0006417,GO:0006518,GO:0006725,GO:0006807,GO:0006950,GO:0006986,GO:0006996,GO:0007154,GO:…		ko:K12595,ko:K14416	ko03015,ko03018,ko05134,map03015,map03018,map05134				ko00000,ko00001,ko03019				Fungi	214PP@147550,38BRZ@33154,3NVR8@4751,3QJYN@4890,3TDHX@5125,COG5256@1,KOG0458@2759	NA|NA|NA	J	regulation of response to stimulus
UM04413	4407.26	-1.4879	Down-Regulated	0.00013631	0.00260566	7055	5431	6198	1695	3710	1982	73501.XP_006666764.1	0	1099	Hypocreales		GO:0003674,GO:0005488,GO:0005515,GO:0006457,GO:0006458,GO:0008150,GO:0009987,GO:0030544,GO:0031072,GO:0051084,GO:0051085,GO:0061077		ko:K09527					ko00000,ko03110				Fungi	211NY@147550,38CD1@33154,3NV1Y@4751,3QQ9D@4890,3TFJV@5125,COG0484@1,KOG0550@2759	NA|NA|NA	O	DNAJ domain
UM03386	169.044	-1.48546	Down-Regulated	0.00894762	0.0482049	97	317	276	76	97	111	73501.XP_006673298.1	0	1103	Hypocreales			2.4.1.16	ko:K00698	ko00520,map00520		R02335	RC00005	ko00000,ko00001,ko01000,ko01003		GT2		Fungi	217HJ@147550,39XJA@33154,3NZU3@4751,3QKTR@4890,3THVE@5125,COG1215@1,KOG2571@2759	NA|NA|NA	M	Glycosyltransferase family 2
UM06803	931.486	-1.48518	Down-Regulated	0.000164487	0.00297242	865	1360	1637	446	527	585	73501.XP_006666144.1	1.14e-287	806	Hypocreales	SWC4	GO:0000123,GO:0000228,GO:0000785,GO:0000790,GO:0000812,GO:0003674,GO:0003676,GO:0003677,GO:0003712,GO:0003714,GO:0005488,GO:0005575,GO:0005622,GO:0005623,GO:0005634,GO:0005654,GO:0005694,GO:0006139,GO:0006259,GO:0006281,GO:0006325,GO:0006338,GO:0006464,GO:0006473,GO:0006475,GO:0006725,GO:0006807,GO:0006950,GO:0006974,GO:0006996,GO:0008150,GO:0008152,GO:0009889,GO:0009890,GO:0009892,GO:0009987,GO:…		ko:K11324					ko00000,ko03036				Fungi	21392@147550,38KYC@33154,3P02A@4751,3QRND@4890,3TGKE@5125,KOG2656@1,KOG2656@2759	NA|NA|NA	K	SWR1-complex protein 4
UM03754	1978.34	-1.48472	Down-Regulated	4.94e-05	0.00125012	3011	2528	2820	734	1613	988	176275.XP_008593776.1	0	1927	Hypocreales													Fungi	214MT@147550,28KTI@1,2QU70@2759,38F2K@33154,3NXEX@4751,3QKB2@4890,3TEHF@5125	NA|NA|NA	S	Integral membrane channel protein
UM00055	267.408	-1.48307	Down-Regulated	0.0027505	0.0217865	191	435	473	140	151	153	176275.XP_008603413.1	1.08e-248	726	Hypocreales													Fungi	218XG@147550,39Y6Y@33154,3NY7U@4751,3QTDV@4890,3TIBD@5125,KOG4231@1,KOG4231@2759	NA|NA|NA	I	phosphatidylethanolamine catabolic process
UM04672	1139.76	-1.48171	Down-Regulated	0.00854434	0.0469098	646	1949	2063	560	777	557	176275.XP_008598280.1	0	1363	Hypocreales													Fungi	21NRG@147550,2EB1X@1,2SH7I@2759,39STD@33154,3NYBU@4751,3QPKV@4890,3TEM8@5125	NA|NA|NA	B	Fungal specific transcription factor domain
UM00381	1571.44	-1.48007	Down-Regulated	0.00265478	0.0212931	2489	1916	2246	408	1523	760	73501.XP_006668197.1	2.11e-289	793	Hypocreales													Fungi	211KZ@147550,39V9Y@33154,3NUUW@4751,3QT5A@4890,3THGB@5125,COG0657@1,KOG1515@2759	NA|NA|NA	V	Carboxylesterase family
UM03047	414.14	-1.47889	Down-Regulated	3.55e-05	0.000970463	536	633	562	223	170	300	176275.XP_008598937.1	7.19e-278	761	Hypocreales			1.2.4.4	ko:K00167	ko00280,ko00640,ko01100,ko01110,ko01130,map00280,map00640,map01100,map01110,map01130	M00036	R07599,R07600,R07601,R07602,R07603,R07604,R10996,R10997	RC00027,RC00627,RC02743,RC02883,RC02949,RC02953	br01601,ko00000,ko00001,ko00002,ko01000				Fungi	214HD@147550,38BVR@33154,3NV7X@4751,3QM8Z@4890,3TEJE@5125,COG0022@1,KOG0525@2759	NA|NA|NA	C	2-oxoisovalerate dehydrogenase
UM03395	865.091	-1.47724	Down-Regulated	0.00019317	0.00337462	1562	1093	1024	573	333	511	73501.XP_006673305.1	0	956	Hypocreales													Fungi	211HS@147550,38I4U@33154,3NW5V@4751,3QNBS@4890,3TE7G@5125,COG2072@1,KOG1399@2759	NA|NA|NA	Q	L-lysine 6-monooxygenase (NADPH-requiring)
UM05534	1361.32	-1.47684	Down-Regulated	0.000359847	0.00535393	1204	2049	2372	654	704	935	73501.XP_006666383.1	8.98e-148	419	Hypocreales													Fungi	21QHW@147550,28IBM@1,2QQN3@2759,39U4Z@33154,3P34E@4751,3RJUK@4890,3TI5M@5125	NA|NA|NA	O	Glutathione S-transferase, N-terminal domain
UM04276	2176.21	-1.4743	Down-Regulated	0.00110657	0.0115672	2076	3320	3607	798	1778	1117	73501.XP_006669328.1	0	1700	Hypocreales				ko:K21989					ko00000,ko02000				Fungi	2173A@147550,29KU3@1,2RU3A@2759,39WHF@33154,3NVV3@4751,3QSUM@4890,3TGAS@5125	NA|NA|NA
UM05812	1622.99	-1.47204	Down-Regulated	1.57e-06	8.36e-05	2085	2167	2540	663	1130	960	176275.XP_008594750.1	0	1004	Hypocreales		GO:0000003,GO:0000151,GO:0000209,GO:0000280,GO:0003674,GO:0003824,GO:0004842,GO:0005488,GO:0005515,GO:0005575,GO:0005622,GO:0005623,GO:0005694,GO:0005737,GO:0006325,GO:0006464,GO:0006807,GO:0006996,GO:0007049,GO:0007127,GO:0008150,GO:0008152,GO:0008270,GO:0009056,GO:0009057,GO:0009893,GO:0009894,GO:0009896,GO:0009987,GO:0010604,GO:0016043,GO:0016567,GO:0016569,GO:0016570,GO:0016574,GO:0016740,GO:…	2.3.2.31	ko:K11968					ko00000,ko01000,ko04121				Fungi	218I7@147550,38DN7@33154,3NWFP@4751,3QJG6@4890,3TG6R@5125,KOG1815@1,KOG1815@2759	NA|NA|NA	O	In Between Ring fingers
UM04094	10874.3	-1.47058	Down-Regulated	0.00914191	0.0489446	26478	9822	10920	4177	10220	3918	176275.XP_008594955.1	3.6e-296	822	Hypocreales	STI1	GO:0003674,GO:0003676,GO:0003723,GO:0003729,GO:0004857,GO:0005488,GO:0005515,GO:0005575,GO:0005622,GO:0005623,GO:0005737,GO:0006457,GO:0006605,GO:0006626,GO:0006810,GO:0006839,GO:0006886,GO:0006996,GO:0007005,GO:0008104,GO:0008150,GO:0009987,GO:0015031,GO:0015833,GO:0016043,GO:0030234,GO:0030544,GO:0031072,GO:0032991,GO:0033036,GO:0033365,GO:0034613,GO:0042030,GO:0042886,GO:0043086,GO:0044092,GO:…		ko:K09553	ko05020,map05020				ko00000,ko00001,ko03110				Fungi	213U3@147550,38GCK@33154,3NUK2@4751,3QM6I@4890,3TEHX@5125,COG0457@1,KOG0548@2759	NA|NA|NA	O	Heat shock protein
UM01004	737.84	-1.46778	Down-Regulated	7.9e-06	0.000309246	863	1024	1186	380	464	390	176275.XP_008595960.1	0	961	Hypocreales	SAC3	GO:0000278,GO:0000956,GO:0000972,GO:0000973,GO:0003674,GO:0005488,GO:0005515,GO:0005575,GO:0005622,GO:0005623,GO:0005634,GO:0005635,GO:0005643,GO:0006139,GO:0006259,GO:0006281,GO:0006283,GO:0006289,GO:0006396,GO:0006397,GO:0006401,GO:0006402,GO:0006403,GO:0006405,GO:0006406,GO:0006611,GO:0006725,GO:0006807,GO:0006810,GO:0006886,GO:0006913,GO:0006950,GO:0006974,GO:0006996,GO:0007049,GO:0008104,GO:…											Fungi	211QM@147550,38FKX@33154,3NY7Y@4751,3QQY3@4890,3TD9R@5125,COG5079@1,KOG1860@2759	NA|NA|NA	DU	SAC3/GANP family
UM01553	1916.06	-1.46724	Down-Regulated	0.00367851	0.026461	1349	3108	3393	919	1362	932	176275.XP_008597194.1	1.23e-309	847	Hypocreales	COX15	GO:0003674,GO:0003824,GO:0004129,GO:0005215,GO:0005488,GO:0005575,GO:0005622,GO:0005623,GO:0005737,GO:0005739,GO:0005740,GO:0005743,GO:0006091,GO:0006725,GO:0006778,GO:0006779,GO:0006783,GO:0006784,GO:0006790,GO:0006807,GO:0006810,GO:0006811,GO:0006812,GO:0008150,GO:0008152,GO:0008324,GO:0009055,GO:0009058,GO:0009987,GO:0015002,GO:0015075,GO:0015077,GO:0015078,GO:0015318,GO:0015672,GO:0015980,GO:…		ko:K02259	ko00190,ko00860,ko01100,ko01110,ko02020,ko04714,map00190,map00860,map01100,map01110,map02020,map04714	M00154	R07412	RC00769	ko00000,ko00001,ko00002,ko03029	3.D.4.4			Fungi	211Z9@147550,38GT8@33154,3NWB3@4751,3QJK3@4890,3TH7K@5125,COG1612@1,KOG2725@2759	NA|NA|NA	O	Cytochrome c oxidase assembly protein
UM01198	64.61	-1.46311	Down-Regulated	0.00681361	0.0408222	85	93	92	18	63	30	176275.XP_008596431.1	3.59e-64	237	Eukaryota													Eukaryota	COG0666@1,KOG4177@2759	NA|NA|NA	G	response to abiotic stimulus
UM03701	5544.18	-1.46059	Down-Regulated	0.000798466	0.00941599	7541	7496	8159	2148	4986	2271	176275.XP_008594825.1	1.59e-148	439	Hypocreales				ko:K20298					ko00000,ko04131				Fungi	214XY@147550,397NY@33154,3Q36B@4751,3RK7N@4890,3TGR3@5125,COG0579@1,KOG2665@2759	NA|NA|NA	S	Oxidoreductase
UM00891	503.01	-1.46028	Down-Regulated	0.0021841	0.018569	388	787	889	198	352	311	176275.XP_008599873.1	5.79e-221	620	Hypocreales													Fungi	2147B@147550,29BZH@1,2RJ2Z@2759,39SM7@33154,3NZH0@4751,3QQDC@4890,3TGJM@5125	NA|NA|NA
UM01326	3569.12	-1.45507	Down-Regulated	7.52e-05	0.00171191	3813	5019	5953	2025	2123	1815	73501.XP_006669728.1	0	1044	Hypocreales	creD	GO:0000749,GO:0000754,GO:0001678,GO:0002090,GO:0002092,GO:0003674,GO:0005488,GO:0005509,GO:0005515,GO:0005575,GO:0005622,GO:0005623,GO:0005737,GO:0005829,GO:0005886,GO:0006810,GO:0006897,GO:0008104,GO:0008150,GO:0009743,GO:0009746,GO:0009749,GO:0009893,GO:0009966,GO:0009987,GO:0010033,GO:0010604,GO:0010646,GO:0015031,GO:0015833,GO:0016020,GO:0016192,GO:0019222,GO:0019236,GO:0019725,GO:0019899,GO:…		ko:K20062					ko00000,ko04131				Fungi	214WM@147550,39VG3@33154,3NZA3@4751,3QJQF@4890,3THJJ@5125,KOG3780@1,KOG3780@2759	NA|NA|NA	S	Arrestin (or S-antigen), C-terminal domain
UM08490	1779.67	-1.45329	Down-Regulated	0.00938599	0.0498149	989	2949	3300	1013	982	987	176275.XP_008597300.1	0	2438	Hypocreales	TRS120	GO:0000278,GO:0000281,GO:0000910,GO:0005575,GO:0005622,GO:0005623,GO:0005737,GO:0005768,GO:0005769,GO:0005794,GO:0005801,GO:0005802,GO:0005886,GO:0006810,GO:0006886,GO:0006891,GO:0006892,GO:0006893,GO:0007049,GO:0007107,GO:0008104,GO:0008150,GO:0009987,GO:0012505,GO:0015031,GO:0015833,GO:0016020,GO:0016043,GO:0016192,GO:0016197,GO:0016482,GO:0022402,GO:0030008,GO:0030427,GO:0031410,GO:0031982,GO:…		ko:K20306					ko00000,ko04131				Fungi	217M7@147550,38DAT@33154,3NUM4@4751,3QPH8@4890,3TCZT@5125,KOG1953@1,KOG1953@2759	NA|NA|NA	U	Hypercellular protein (hypA)
UM05838	512.355	-1.4517	Down-Regulated	1.16e-07	8.67e-06	714	630	802	237	278	362	176275.XP_008593844.1	3.68e-194	542	Hypocreales													Fungi	214H2@147550,2A9Q8@1,2RYJ6@2759,39VYH@33154,3NVVU@4751,3QTDZ@4890,3TK7I@5125	NA|NA|NA	S	GPI anchored cell wall protein
UM04322	486.535	-1.45046	Down-Regulated	0.000994088	0.0107828	417	720	863	200	337	298	176275.XP_008600216.1	5.68e-125	362	Hypocreales													Fungi	219U2@147550,2E3XY@1,2SAXD@2759,3A6KW@33154,3P6EM@4751,3QW5W@4890,3TI69@5125	NA|NA|NA
UM07595	961.631	-1.44941	Down-Regulated	5.11e-05	0.00127452	1029	1430	1516	549	492	577	73501.XP_006665581.1	0	2213	Hypocreales				ko:K19983					ko00000,ko04131				Fungi	2132K@147550,38EC2@33154,3NWGN@4751,3QR40@4890,3TFI8@5125,KOG2148@1,KOG2148@2759	NA|NA|NA	U	Exocyst complex
UM08008	4006.85	-1.44932	Down-Regulated	0.00299612	0.023097	3333	6157	6951	1264	3099	2615	176275.XP_008596633.1	1.47e-298	826	Hypocreales													Fungi	2151J@147550,2BC25@1,2S0Z5@2759,38ZVP@33154,3NZSN@4751,3QNQN@4890,3TECI@5125	NA|NA|NA
UM07972	3378.46	-1.44915	Down-Regulated	0.00286825	0.0224604	2490	5344	5982	1285	2382	2167	73501.XP_006673694.1	6.99e-184	526	Hypocreales													Fungi	21PQH@147550,2BW6Z@1,2RKZ2@2759,3AMEI@33154,3PDTK@4751,3R3PX@4890,3TTJ8@5125	NA|NA|NA
UM05173	483.683	-1.44783	Down-Regulated	0.00503927	0.032981	417	778	789	164	432	238	73501.XP_006668421.1	9.57e-130	390	Hypocreales		GO:0000375,GO:0000377,GO:0000398,GO:0005575,GO:0005622,GO:0005623,GO:0005634,GO:0005681,GO:0005684,GO:0006139,GO:0006396,GO:0006397,GO:0006725,GO:0006807,GO:0008150,GO:0008152,GO:0008380,GO:0009987,GO:0010467,GO:0016070,GO:0016071,GO:0032991,GO:0034641,GO:0043170,GO:0043226,GO:0043227,GO:0043229,GO:0043231,GO:0044237,GO:0044238,GO:0044422,GO:0044424,GO:0044428,GO:0044446,GO:0044464,GO:0045292,GO:…		ko:K13110					ko00000,ko03041				Fungi	2143S@147550,38SMH@33154,3NZ8S@4751,3QNAF@4890,3TGHI@5125,KOG1425@1,KOG1425@2759	NA|NA|NA	Z	Microfibril-associated/Pre-mRNA processing
UM07301	4521.59	-1.44424	Down-Regulated	0.000572373	0.00744836	6491	5868	6556	2230	3728	1660	73501.XP_006672687.1	5.14e-287	785	Hypocreales	HEM13	GO:0003674,GO:0003824,GO:0004109,GO:0005488,GO:0005515,GO:0005575,GO:0005622,GO:0005623,GO:0005737,GO:0005829,GO:0006725,GO:0006778,GO:0006779,GO:0006783,GO:0006807,GO:0008150,GO:0008152,GO:0009058,GO:0009987,GO:0016491,GO:0016627,GO:0016634,GO:0018130,GO:0019438,GO:0033013,GO:0033014,GO:0034641,GO:0042168,GO:0042440,GO:0042802,GO:0042803,GO:0044237,GO:0044249,GO:0044271,GO:0044424,GO:0044444,GO:…	1.3.3.3	ko:K00228	ko00860,ko01100,ko01110,map00860,map01100,map01110	M00121	R03220	RC00884	ko00000,ko00001,ko00002,ko01000			iMM904.YDR044W,iND750.YDR044W	Fungi	217QJ@147550,38BVF@33154,3NUJX@4751,3QJGA@4890,3TCPY@5125,COG0408@1,KOG1518@2759	NA|NA|NA	H	Coproporphyrinogen III oxidase
UM08909	2957.97	-1.44187	Down-Regulated	0.00676344	0.0406034	1811	4819	5399	1172	1810	2156	73501.XP_006670237.1	1.04e-313	862	Hypocreales			2.3.1.20,2.3.1.75,2.3.1.76	ko:K11155	ko00561,ko00830,ko01100,ko04975,map00561,map00830,map01100,map04975	M00089	R02251,R02366,R02367,R08381	RC00004,RC00041	ko00000,ko00001,ko00002,ko01000				Fungi	214M7@147550,38CTZ@33154,3NY8C@4751,3QK3J@4890,3TESJ@5125,COG5056@1,KOG0380@2759	NA|NA|NA	I	diacylglycerol O-acyltransferase DGAT
UM03948	1614.13	-1.44042	Down-Regulated	1.42e-06	7.74e-05	2267	2187	2282	979	812	922	176275.XP_008598657.1	5.72000000535e-316	879	Hypocreales				ko:K09265	ko04011,map04011				ko00000,ko00001,ko03000				Fungi	215I6@147550,38EKQ@33154,3NUMI@4751,3QQXW@4890,3TH54@5125,COG5068@1,KOG0014@2759	NA|NA|NA	K	Transcription factor
UM04101	815.525	-1.44008	Down-Regulated	0.000147462	0.00271422	915	1230	1224	491	492	382	73501.XP_006665332.1	4.54e-221	615	Hypocreales													Fungi	219FS@147550,2CK2A@1,2S3UT@2759,3A1MJ@33154,3P2X0@4751,3QU93@4890,3TGJ7@5125	NA|NA|NA
UM08354	2065.27	-1.42588	Down-Regulated	0.00305013	0.0234313	1775	3019	3659	683	1671	1273	176275.XP_008595186.1	1.57e-265	752	Hypocreales				ko:K03361	ko04111,ko04120,map04111,map04120	M00407			ko00000,ko00001,ko00002,ko04121				Fungi	2126U@147550,38B8G@33154,3NY0E@4751,3QN3G@4890,3TG6P@5125,KOG0274@1,KOG0274@2759	NA|NA|NA	S	F-box and WD repeat-containing protein
UM07829	2006.78	-1.42549	Down-Regulated	1.05e-07	8.01e-06	2807	2572	2980	1147	1083	1188	73501.XP_006665400.1	0	5770	Hypocreales	VPS13	GO:0000003,GO:0003006,GO:0005575,GO:0005622,GO:0005623,GO:0005628,GO:0005737,GO:0005739,GO:0005768,GO:0006605,GO:0006623,GO:0006810,GO:0006886,GO:0006996,GO:0007005,GO:0007034,GO:0007049,GO:0008104,GO:0008150,GO:0009653,GO:0009987,GO:0010927,GO:0012505,GO:0015031,GO:0015833,GO:0016020,GO:0016043,GO:0016192,GO:0019898,GO:0019953,GO:0022402,GO:0022413,GO:0022414,GO:0022607,GO:0030154,GO:0030435,GO:…		ko:K19525					ko00000				Fungi	213ZA@147550,38B64@33154,3NVAS@4751,3QK49@4890,3THTI@5125,COG5043@1,KOG1809@2759	NA|NA|NA	U	May be involved in recycling of membrane proteins between an endocytic compartment and the TGN
UM04793	165.79	-1.4247	Down-Regulated	0.00161115	0.0151398	326	193	183	120	79	77	73501.XP_006674303.1	1.4e-125	407	Hypocreales													Fungi	219I3@147550,2EWV5@1,2SYKX@2759,3ADCD@33154,3P8DK@4751,3QYAK@4890,3TIRR@5125	NA|NA|NA
UM06470	634.223	-1.42318	Down-Regulated	0.00527856	0.0341957	423	931	1226	347	336	404	73501.XP_006668555.1	1.37e-248	689	Hypocreales													Fungi	21R94@147550,3AIMD@33154,3PAGW@4751,3RMD8@4890,3TCYP@5125,COG0500@1,KOG1269@2759	NA|NA|NA	I	Methyltransferase domain
UM04083	781.567	-1.42304	Down-Regulated	7.7e-06	0.000302888	959	1103	1171	342	561	451	73501.XP_006665350.1	1.73e-270	741	Hypocreales	RPC34	GO:0000428,GO:0003674,GO:0003824,GO:0003899,GO:0005575,GO:0005622,GO:0005623,GO:0005634,GO:0005654,GO:0005666,GO:0005737,GO:0005739,GO:0006139,GO:0006351,GO:0006383,GO:0006399,GO:0006725,GO:0006807,GO:0008150,GO:0008152,GO:0009058,GO:0009059,GO:0009304,GO:0009987,GO:0010467,GO:0016070,GO:0016740,GO:0016772,GO:0016779,GO:0018130,GO:0019438,GO:0030880,GO:0031974,GO:0031981,GO:0032774,GO:0032991,GO:…		ko:K03025	ko00230,ko00240,ko01100,ko03020,ko04623,ko05169,map00230,map00240,map01100,map03020,map04623,map05169	M00181	R00435,R00441,R00442,R00443	RC02795	br01611,ko00000,ko00001,ko00002,ko03021				Fungi	214IF@147550,390B7@33154,3P1SA@4751,3QN4Q@4890,3TEWG@5125,COG5111@1,KOG3233@2759	NA|NA|NA	K	DNA-dependent RNA polymerase catalyzes the transcription of DNA into RNA using the four ribonucleoside triphosphates as substrates. Specific peripheric component of RNA polymerase III which synthesizes small RNAs, such as 5S rRNA and tRNAs
UM07767	285.061	-1.42075	Down-Regulated	0.00311465	0.0237377	575	319	315	213	147	112	73501.XP_006665468.1	0	964	Ascomycota													Fungi	2A4Q5@1,2RY7V@2759,39YHB@33154,3NXI2@4751,3QQ6S@4890	NA|NA|NA
UM01404	546.189	-1.41924	Down-Regulated	3.75e-05	0.00101192	746	667	860	197	327	443	73501.XP_006670904.1	0	917	Hypocreales			6.3.1.2	ko:K01915	ko00220,ko00250,ko00630,ko00910,ko01100,ko01120,ko01230,ko02020,ko04217,ko04724,ko04727,map00220,map00250,map00630,map00910,map01100,map01120,map01230,map02020,map04217,map04724,map04727		R00253	RC00010,RC02798	ko00000,ko00001,ko01000,ko04147				Fungi	2142H@147550,39EXA@33154,3NU9T@4751,3QK5F@4890,3THXA@5125,COG0174@1,KOG0683@2759	NA|NA|NA	E	glutamine synthetase
UM01714	1846.54	-1.41727	Down-Regulated	0.0061713	0.0380464	4828	1547	1614	726	1025	1512	176275.XP_008596960.1	0	1254	Hypocreales		GO:0003674,GO:0005488,GO:0005509,GO:0005515,GO:0005575,GO:0005622,GO:0005623,GO:0005737,GO:0005768,GO:0005769,GO:0005770,GO:0005829,GO:0006810,GO:0006897,GO:0008104,GO:0008150,GO:0012505,GO:0015031,GO:0015833,GO:0016192,GO:0019899,GO:0030100,GO:0030674,GO:0031410,GO:0031625,GO:0031982,GO:0032386,GO:0032879,GO:0032880,GO:0033036,GO:0033365,GO:0034613,GO:0042886,GO:0043167,GO:0043169,GO:0043226,GO:…		ko:K20061					ko00000,ko04131				Fungi	213V6@147550,39SDE@33154,3NVJZ@4751,3QMIT@4890,3TD6C@5125,KOG3780@1,KOG3780@2759	NA|NA|NA	S	Arrestin (or S-antigen), C-terminal domain
UM02001	677.557	-1.41727	Down-Regulated	2.07e-08	1.99e-06	983	849	991	372	385	406	73501.XP_006667106.1	0	897	Hypocreales		GO:0000122,GO:0003674,GO:0003824,GO:0004842,GO:0005488,GO:0006355,GO:0006357,GO:0006464,GO:0006807,GO:0008150,GO:0008152,GO:0008270,GO:0009889,GO:0009890,GO:0009892,GO:0009987,GO:0010468,GO:0010556,GO:0010558,GO:0010605,GO:0010629,GO:0016567,GO:0016740,GO:0019219,GO:0019222,GO:0019538,GO:0019787,GO:0031323,GO:0031324,GO:0031326,GO:0031327,GO:0032446,GO:0036211,GO:0043167,GO:0043169,GO:0043170,GO:…											Fungi	216MP@147550,38EN7@33154,3NVSG@4751,3QPVS@4890,3TCXU@5125,KOG0825@1,KOG0825@2759	NA|NA|NA	O	PHD-finger
UM06599	636.299	-1.41476	Down-Regulated	8.29e-08	6.6e-06	883	794	969	287	419	402	176275.XP_008595686.1	0	2524	Hypocreales	SRB8	GO:0000118,GO:0000122,GO:0000228,GO:0000409,GO:0000411,GO:0000785,GO:0000790,GO:0003674,GO:0003712,GO:0003713,GO:0005575,GO:0005622,GO:0005623,GO:0005634,GO:0005654,GO:0005694,GO:0006325,GO:0006355,GO:0006357,GO:0006464,GO:0006476,GO:0006807,GO:0006996,GO:0007154,GO:0007162,GO:0007584,GO:0008150,GO:0008152,GO:0009605,GO:0009889,GO:0009890,GO:0009891,GO:0009892,GO:0009893,GO:0009987,GO:0009991,GO:…		ko:K15163					ko00000,ko03021				Fungi	2188E@147550,39XFP@33154,3NVBZ@4751,3QQ2Y@4890,3TFDZ@5125,KOG4522@1,KOG4522@2759	NA|NA|NA	K	Transcription mediator complex subunit Med12
UM02778	2326	-1.41442	Down-Regulated	0.000706611	0.00872464	2076	3461	3968	972	1653	1441	176275.XP_008603261.1	4.23e-248	704	Hypocreales													Fungi	211EC@147550,39SX8@33154,3P02F@4751,3QPCP@4890,3TFWF@5125,KOG1721@1,KOG1721@2759	NA|NA|NA	S	zinc finger protein crol gamma
UM06079	1142.54	-1.41414	Down-Regulated	0.00352127	0.0256996	944	1802	1908	456	952	584	176275.XP_008601285.1	0	925	Hypocreales	MEX67	GO:0000054,GO:0000055,GO:0000056,GO:0003674,GO:0003676,GO:0003723,GO:0003729,GO:0005488,GO:0005515,GO:0005575,GO:0005622,GO:0005623,GO:0005634,GO:0005635,GO:0005643,GO:0005654,GO:0005730,GO:0005737,GO:0006403,GO:0006405,GO:0006406,GO:0006611,GO:0006810,GO:0006886,GO:0006913,GO:0008104,GO:0008150,GO:0008152,GO:0010467,GO:0012505,GO:0015031,GO:0015833,GO:0015931,GO:0016020,GO:0016021,GO:0016973,GO:…		ko:K14284	ko03008,ko03013,ko03015,ko05164,ko05168,map03008,map03013,map03015,map05164,map05168				ko00000,ko00001,ko03009,ko03019	1.I.1			Fungi	217M1@147550,38G81@33154,3NUI3@4751,3QQUN@4890,3TEPK@5125,KOG3763@1,KOG3763@2759	NA|NA|NA	A	mRNA export factor MEX67
UM04408	509.122	-1.40966	Down-Regulated	0.00182686	0.0164231	824	630	675	193	483	212	73501.XP_006666760.1	6.9e-64	197	Hypocreales													Fungi	21B8I@147550,2C8PW@1,2TH59@2759,3ANP0@33154,3PEWH@4751,3QXAR@4890,3TJ0J@5125	NA|NA|NA
UM09168	2156.79	-1.40765	Down-Regulated	0.000169099	0.00304345	2110	3101	3619	993	1454	1315	73501.XP_006666592.1	0	1155	Hypocreales													Fungi	215BJ@147550,2CRTF@1,2R91V@2759,39K9P@33154,3Q4NE@4751,3RMXD@4890,3TD35@5125	NA|NA|NA
UM02436	1037.03	-1.40714	Down-Regulated	0.000878399	0.0100625	1067	1490	1694	662	636	458	73501.XP_006669276.1	0	1069	Hypocreales	DBF4	GO:0000003,GO:0000075,GO:0000076,GO:0000278,GO:0000280,GO:0000775,GO:0001100,GO:0001932,GO:0001934,GO:0003006,GO:0003674,GO:0003676,GO:0003677,GO:0003688,GO:0003690,GO:0005488,GO:0005575,GO:0005622,GO:0005623,GO:0005634,GO:0005654,GO:0005694,GO:0005737,GO:0006139,GO:0006259,GO:0006260,GO:0006261,GO:0006270,GO:0006275,GO:0006279,GO:0006725,GO:0006807,GO:0006996,GO:0007049,GO:0007088,GO:0007093,GO:…		ko:K02309	ko04111,ko04113,map04111,map04113				ko00000,ko00001,ko03032				Fungi	211ZR@147550,38WWT@33154,3P0IC@4751,3QK0Z@4890,3TDSC@5125,COG5067@1,KOG4139@2759	NA|NA|NA	DL	Zinc finger in DBF-like proteins
UM06858	675.71	-1.40711	Down-Regulated	0.000444449	0.0061897	1185	737	919	203	516	489	176275.XP_008596291.1	1.39e-257	709	Hypocreales	LEU5	GO:0000295,GO:0003674,GO:0005215,GO:0005346,GO:0005575,GO:0005622,GO:0005623,GO:0005737,GO:0005739,GO:0005740,GO:0005743,GO:0006810,GO:0006811,GO:0006812,GO:0006820,GO:0006839,GO:0006855,GO:0006862,GO:0008150,GO:0008324,GO:0008509,GO:0008514,GO:0015075,GO:0015101,GO:0015215,GO:0015216,GO:0015217,GO:0015228,GO:0015238,GO:0015605,GO:0015695,GO:0015711,GO:0015748,GO:0015865,GO:0015866,GO:0015868,GO:…		ko:K15084					ko00000,ko02000	2.A.29.12.1			Fungi	211MD@147550,39FP7@33154,3NW5S@4751,3QME6@4890,3TFUP@5125,KOG0752@1,KOG0752@2759	NA|NA|NA	C	Belongs to the mitochondrial carrier (TC 2.A.29) family
UM00726	402.742	-1.40578	Down-Regulated	0.00261807	0.0210744	320	609	709	211	191	300	73501.XP_006668483.1	1.76e-227	644	Hypocreales													Fungi	21P15@147550,2EYYG@1,2T0D0@2759,3AQ90@33154,3PFND@4751,3R0C6@4890,3TT6S@5125	NA|NA|NA
UM09093	233.483	-1.40388	Down-Regulated	2.64e-05	0.000787377	287	317	359	120	160	124	176275.XP_008594146.1	4.6e-220	627	Hypocreales				ko:K03026	ko00230,ko00240,ko01100,ko03020,ko04623,ko05169,map00230,map00240,map01100,map03020,map04623,map05169	M00181	R00435,R00441,R00442,R00443	RC02795	br01611,ko00000,ko00001,ko00002,ko03021				Fungi	21R1F@147550,28N6C@1,2QQIF@2759,3A51Q@33154,3Q4N1@4751,3QV5R@4890,3TFXB@5125	NA|NA|NA	K	RNA polymerase III RPC4
UM08419	395.039	-1.40066	Down-Regulated	0.000978963	0.0106576	576	522	542	148	363	183	176275.XP_008595296.1	5.44e-97	286	Hypocreales		GO:0003674,GO:0005488,GO:0005515,GO:0005575,GO:0005622,GO:0005623,GO:0005737,GO:0005739,GO:0005740,GO:0005743,GO:0005744,GO:0005759,GO:0006457,GO:0006605,GO:0006626,GO:0006810,GO:0006839,GO:0006886,GO:0006950,GO:0006986,GO:0006996,GO:0007005,GO:0008104,GO:0008150,GO:0009987,GO:0010033,GO:0015031,GO:0015833,GO:0016020,GO:0016043,GO:0017038,GO:0019866,GO:0030150,GO:0031090,GO:0031647,GO:0031966,GO:…		ko:K17808					ko00000,ko03029				Fungi	21ARG@147550,3A8PK@33154,3P5EI@4751,3QXYF@4890,3TICU@5125,KOG3277@1,KOG3277@2759	NA|NA|NA	S	DNL zinc finger domain containing protein
UM03157	439.437	-1.39546	Down-Regulated	0.00663474	0.0400091	493	628	682	119	217	469	176275.XP_008602731.1	0	1274	Hypocreales													Fungi	2134R@147550,2CZ41@1,2S8A9@2759,39RK0@33154,3P19N@4751,3QT77@4890,3TEZS@5125	NA|NA|NA	B	Fungal specific transcription factor domain
UM05150	2552.43	-1.39392	Down-Regulated	0.00144053	0.0139779	2239	3685	4468	946	1735	1878	176275.XP_008597420.1	0	1461	Hypocreales	PDE2		3.1.4.17	ko:K01120	ko00230,map00230		R00191,R01234	RC00296	ko00000,ko00001,ko01000				Fungi	21601@147550,38EXP@33154,3NU2P@4751,3QJBR@4890,3TF0M@5125,KOG3689@1,KOG3689@2759	NA|NA|NA	T	phosphodiesterase
UM01275	1171.46	-1.39342	Down-Regulated	2.47e-05	0.000755345	1283	1615	1905	596	751	698	176275.XP_008596148.1	1.88e-214	595	Hypocreales	CKB1	GO:0001932,GO:0001933,GO:0003674,GO:0004857,GO:0004860,GO:0005575,GO:0005622,GO:0005623,GO:0005634,GO:0005730,GO:0005956,GO:0006355,GO:0006356,GO:0006359,GO:0006464,GO:0006468,GO:0006469,GO:0006793,GO:0006796,GO:0006807,GO:0006950,GO:0006974,GO:0007154,GO:0007165,GO:0008150,GO:0008152,GO:0009889,GO:0009892,GO:0009987,GO:0010468,GO:0010556,GO:0010563,GO:0010605,GO:0016310,GO:0018105,GO:0018107,GO:…		ko:K03115	ko03008,ko04064,ko04137,ko04139,ko04310,ko04520,ko04712,ko05162,ko05168,ko05169,map03008,map04064,map04137,map04139,map04310,map04520,map04712,map05162,map05168,map05169				ko00000,ko00001,ko03009				Fungi	213GB@147550,38EN5@33154,3NXI9@4751,3QMMB@4890,3TDA1@5125,COG5041@1,KOG3092@2759	NA|NA|NA	DKT	Plays a complex role in regulating the basal catalytic activity of the alpha subunit
UM06194	2202.66	-1.39337	Down-Regulated	0.00127169	0.0128087	1928	3238	3797	944	1661	1275	176275.XP_008601156.1	0	1536	Hypocreales		GO:0003674,GO:0003824,GO:0004439,GO:0005575,GO:0005622,GO:0005623,GO:0005737,GO:0005856,GO:0005938,GO:0006629,GO:0006644,GO:0006650,GO:0006793,GO:0006796,GO:0007154,GO:0007165,GO:0008150,GO:0008152,GO:0009987,GO:0015629,GO:0016311,GO:0016787,GO:0016788,GO:0016791,GO:0019637,GO:0023052,GO:0030258,GO:0030479,GO:0030863,GO:0030864,GO:0034593,GO:0034595,GO:0035556,GO:0042578,GO:0043226,GO:0043228,GO:…											Fungi	215WH@147550,38DP3@33154,3NUKE@4751,3QKD7@4890,3TFB6@5125,COG5411@1,KOG0565@2759	NA|NA|NA	T	phosphatidylinositol dephosphorylation
UM04652	2198.28	-1.38381	Down-Regulated	0.0027529	0.0217865	1781	3524	3590	1292	1439	1069	176275.XP_008598303.1	9.11e-243	669	Hypocreales	SCS7	GO:0000170,GO:0003674,GO:0003824,GO:0005575,GO:0005622,GO:0005623,GO:0005737,GO:0005783,GO:0005789,GO:0006082,GO:0006629,GO:0006631,GO:0006643,GO:0006644,GO:0006664,GO:0006665,GO:0006673,GO:0006675,GO:0006687,GO:0006793,GO:0006796,GO:0006807,GO:0008150,GO:0008152,GO:0008610,GO:0009058,GO:0009987,GO:0012505,GO:0016020,GO:0016021,GO:0016491,GO:0019637,GO:0019752,GO:0030148,GO:0031224,GO:0031984,GO:…	1.14.18.6	ko:K19703					ko00000,ko01000				Fungi	218ZA@147550,38DTY@33154,3NV5W@4751,3QPMY@4890,3TFH3@5125,COG3000@1,KOG0539@2759	NA|NA|NA	I	Ceramide hydroxylase involved in the alpha-hydroxylation of sphingolipid-associated very long chain fatty acids. Hydroxylates the very long chain fatty acid of ceramides at C2 and C3
UM00725	1117.86	-1.37806	Down-Regulated	0.00294895	0.0227924	826	1744	1942	521	712	751	73501.XP_006668481.1	1.22e-289	798	Hypocreales		GO:0003674,GO:0003824,GO:0004594,GO:0005575,GO:0005622,GO:0005623,GO:0005634,GO:0005737,GO:0006139,GO:0006163,GO:0006164,GO:0006725,GO:0006732,GO:0006753,GO:0006793,GO:0006796,GO:0006807,GO:0008150,GO:0008152,GO:0009058,GO:0009108,GO:0009117,GO:0009150,GO:0009152,GO:0009165,GO:0009259,GO:0009260,GO:0009987,GO:0015936,GO:0015937,GO:0016301,GO:0016310,GO:0016740,GO:0016772,GO:0016773,GO:0018130,GO:…	2.7.1.33	ko:K09680	ko00770,ko01100,map00770,map01100	M00120	R02971,R03018,R04391	RC00002,RC00017	ko00000,ko00001,ko00002,ko01000				Fungi	2153C@147550,38BIM@33154,3NWGY@4751,3QNDP@4890,3TGED@5125,COG5146@1,KOG2201@2759	NA|NA|NA	H	Pantothenate kinase
UM07910	838.862	-1.37717	Down-Regulated	0.00727562	0.0426458	1307	1071	1101	271	888	338	73501.XP_006673745.1	2.8e-122	356	Hypocreales	VPS24	GO:0000815,GO:0005575,GO:0005622,GO:0005623,GO:0005737,GO:0005768,GO:0005829,GO:0006508,GO:0006511,GO:0006807,GO:0006810,GO:0006811,GO:0006820,GO:0006862,GO:0006886,GO:0006900,GO:0006996,GO:0007032,GO:0007034,GO:0008104,GO:0008150,GO:0008152,GO:0009056,GO:0009057,GO:0009987,GO:0010008,GO:0010256,GO:0012505,GO:0015031,GO:0015711,GO:0015748,GO:0015833,GO:0015865,GO:0015867,GO:0015868,GO:0015893,GO:…		ko:K12193	ko04144,ko04217,map04144,map04217	M00412			ko00000,ko00001,ko00002,ko04131,ko04147				Fungi	216X0@147550,39V59@33154,3P12C@4751,3QRQ8@4890,3TFBJ@5125,COG5491@1,KOG3229@2759	NA|NA|NA	U	Belongs to the SNF7 family
UM05854	1449.77	-1.37705	Down-Regulated	0.00753948	0.0436484	1011	2342	2486	508	1076	1031	73501.XP_006671235.1	0	1035	Hypocreales		GO:0000322,GO:0000323,GO:0000324,GO:0000329,GO:0003333,GO:0003674,GO:0005215,GO:0005290,GO:0005302,GO:0005342,GO:0005575,GO:0005622,GO:0005623,GO:0005737,GO:0005773,GO:0005774,GO:0006810,GO:0006811,GO:0006812,GO:0006820,GO:0006855,GO:0006865,GO:0006868,GO:0007034,GO:0008150,GO:0008324,GO:0008509,GO:0008514,GO:0015075,GO:0015171,GO:0015173,GO:0015174,GO:0015175,GO:0015179,GO:0015181,GO:0015186,GO:…		ko:K14209	ko04138,map04138				ko00000,ko00001,ko02000,ko04131	2.A.18.8			Fungi	21688@147550,38FV2@33154,3NVU6@4751,3QSX8@4890,3TECR@5125,COG0814@1,KOG1304@2759	NA|NA|NA	E	Amino acid transporter
UM01041	1025.75	-1.36905	Down-Regulated	0.002258	0.0190162	808	1563	1770	514	553	760	176275.XP_008599986.1	0	2804	Hypocreales	GCN2	GO:0000049,GO:0000075,GO:0000077,GO:0000166,GO:0000278,GO:0000302,GO:0001300,GO:0003674,GO:0003676,GO:0003723,GO:0003824,GO:0004672,GO:0004674,GO:0004694,GO:0005488,GO:0005524,GO:0005575,GO:0005622,GO:0005623,GO:0005737,GO:0005829,GO:0005840,GO:0006417,GO:0006446,GO:0006464,GO:0006468,GO:0006793,GO:0006796,GO:0006807,GO:0006950,GO:0006974,GO:0006979,GO:0007049,GO:0007050,GO:0007093,GO:0007154,GO:…	2.7.11.1	ko:K16196	ko04138,ko04140,ko04141,ko05160,ko05162,ko05164,ko05168,ko05169,map04138,map04140,map04141,map05160,map05162,map05164,map05168,map05169				ko00000,ko00001,ko01000,ko01001				Fungi	215VT@147550,38DZ7@33154,3NV1M@4751,3QN19@4890,3TE6M@5125,COG0124@1,KOG1035@2759	NA|NA|NA	J	Anticodon binding domain of tRNAs
UM03381	105.682	-1.36805	Down-Regulated	0.00753296	0.0436484	99	181	147	70	70	42	176275.XP_008601711.1	2.86e-29	126	Hypocreales													Fungi	21A22@147550,39W4U@33154,3NYJA@4751,3QS6C@4890,3TKG3@5125,COG0654@1,KOG2614@2759	NA|NA|NA	CH	FAD binding domain
UM05410	64.3728	-1.36641	Down-Regulated	0.000935482	0.0104249	71	83	109	33	41	40
UM07952	1153.1	-1.36514	Down-Regulated	0.00190625	0.0168153	2686	1010	1205	701	637	680	73501.XP_006673712.1	0	1653	Hypocreales		GO:0000003,GO:0000271,GO:0000278,GO:0000281,GO:0000910,GO:0000917,GO:0000918,GO:0001411,GO:0003674,GO:0003824,GO:0004100,GO:0005575,GO:0005623,GO:0005886,GO:0005975,GO:0005976,GO:0006022,GO:0006023,GO:0006030,GO:0006031,GO:0006037,GO:0006038,GO:0006040,GO:0006807,GO:0007049,GO:0008150,GO:0008152,GO:0008194,GO:0008375,GO:0009058,GO:0009059,GO:0009987,GO:0010383,GO:0016020,GO:0016043,GO:0016051,GO:…	2.4.1.16	ko:K00698	ko00520,map00520		R02335	RC00005	ko00000,ko00001,ko01000,ko01003		GT2		Fungi	2174C@147550,38FKQ@33154,3NUPC@4751,3QMTR@4890,3TDFP@5125,COG1215@1,KOG2571@2759	NA|NA|NA	M	chitin synthase
UM02369	845.197	-1.36486	Down-Regulated	0.000554007	0.00724103	781	1352	1286	426	571	501	176275.XP_008597897.1	0	996	Hypocreales	DBP6	GO:0000460,GO:0000463,GO:0000466,GO:0000470,GO:0003674,GO:0003724,GO:0003824,GO:0004004,GO:0004386,GO:0005575,GO:0005622,GO:0005623,GO:0005634,GO:0005730,GO:0005737,GO:0006139,GO:0006364,GO:0006396,GO:0006725,GO:0006807,GO:0008026,GO:0008150,GO:0008152,GO:0008186,GO:0009987,GO:0010467,GO:0010501,GO:0016070,GO:0016072,GO:0016462,GO:0016787,GO:0016817,GO:0016818,GO:0016887,GO:0017111,GO:0022613,GO:…	3.6.4.13	ko:K14807					ko00000,ko01000,ko03009				Fungi	214UK@147550,39BP1@33154,3NVF5@4751,3QMCB@4890,3TF7X@5125,COG0513@1,KOG0350@2759	NA|NA|NA	A	helicase
UM09089	1181.47	-1.36413	Down-Regulated	0.00759498	0.043714	752	1890	2097	627	762	699	73501.XP_006670829.1	0	1719	Hypocreales		GO:0003674,GO:0003824,GO:0004812,GO:0004823,GO:0005575,GO:0005622,GO:0005623,GO:0005737,GO:0005739,GO:0005759,GO:0006082,GO:0006139,GO:0006399,GO:0006412,GO:0006418,GO:0006429,GO:0006518,GO:0006520,GO:0006725,GO:0006807,GO:0008150,GO:0008152,GO:0009058,GO:0009059,GO:0009987,GO:0010467,GO:0016070,GO:0016874,GO:0016875,GO:0019538,GO:0019752,GO:0031974,GO:0032543,GO:0034641,GO:0034645,GO:0034660,GO:…	6.1.1.4	ko:K01869	ko00970,map00970	M00359,M00360	R03657	RC00055,RC00523	ko00000,ko00001,ko00002,ko01000,ko01007,ko03016,ko03029				Fungi	2130C@147550,38GY5@33154,3NXAB@4751,3QNUK@4890,3THVQ@5125,COG0495@1,KOG0435@2759	NA|NA|NA	J	Belongs to the class-I aminoacyl-tRNA synthetase family
UM08514	528.852	-1.3641	Down-Regulated	0.000688395	0.00858283	785	723	673	161	439	364	176275.XP_008600391.1	6.79e-55	171	Hypocreales													Fungi	21BGV@147550,3A6SA@33154,3P5EJ@4751,3QXAQ@4890,3TJ0T@5125,COG5274@1,KOG0537@2759	NA|NA|NA	C	Cytochrome b5
UM06094	758.871	-1.36357	Down-Regulated	0.00130569	0.0130525	936	1097	1070	356	667	318	73501.XP_006674709.1	2.02e-154	464	Hypocreales													Fungi	21PAU@147550,2EPSF@1,2SSXD@2759,3ADB5@33154,3P8SP@4751,3QZVI@4890,3TMI8@5125	NA|NA|NA
UM05600	585.752	-1.36232	Down-Regulated	3.19e-06	0.000148482	811	799	798	246	431	375	73501.XP_006666471.1	3.61e-210	593	Hypocreales													Fungi	211PG@147550,2BWE4@1,2RZ4H@2759,39TKI@33154,3NX6E@4751,3QT44@4890,3THBA@5125	NA|NA|NA	S	Whi5 like
UM08861	284.738	-1.3621	Down-Regulated	2.6e-05	0.000779341	400	415	355	111	184	221	73501.XP_006670110.1	8.06e-130	375	Hypocreales	rtf2	GO:0005575,GO:0005622,GO:0005623,GO:0005634,GO:0006139,GO:0006259,GO:0006260,GO:0006261,GO:0006274,GO:0006725,GO:0006807,GO:0008150,GO:0008152,GO:0009058,GO:0009059,GO:0009987,GO:0010453,GO:0019222,GO:0031494,GO:0034641,GO:0034645,GO:0043170,GO:0043226,GO:0043227,GO:0043229,GO:0043231,GO:0044237,GO:0044238,GO:0044249,GO:0044260,GO:0044424,GO:0044464,GO:0045595,GO:0046483,GO:0050789,GO:0050793,GO:…											Fungi	214E1@147550,38H16@33154,3NYBP@4751,3QQMU@4890,3TGXZ@5125,KOG3113@1,KOG3113@2759	NA|NA|NA	S	DUF602 domain-containing protein
UM08473	114.883	-1.36201	Down-Regulated	0.000676792	0.00850433	187	137	153	42	61	107	73501.XP_006672350.1	2.44e-131	385	Hypocreales			4.2.99.18	ko:K10773	ko03410,map03410				ko00000,ko00001,ko01000,ko03400				Fungi	217UY@147550,2QRUG@2759,3989A@33154,3NZZC@4751,3QR8Q@4890,3TEAZ@5125,COG0177@1	NA|NA|NA	L	base excision DNA repair protein
UM04108	4641.93	-1.36141	Down-Regulated	1.62e-06	8.55e-05	6310	6106	6660	2132	3448	2703	176275.XP_008594941.1	1.49e-174	502	Hypocreales		GO:0000226,GO:0003674,GO:0005488,GO:0005515,GO:0005575,GO:0005622,GO:0005623,GO:0005634,GO:0006508,GO:0006511,GO:0006807,GO:0006950,GO:0006996,GO:0007010,GO:0007017,GO:0007049,GO:0008150,GO:0008152,GO:0009056,GO:0009057,GO:0009892,GO:0009894,GO:0009895,GO:0009987,GO:0010033,GO:0010243,GO:0010498,GO:0010605,GO:0016043,GO:0019222,GO:0019538,GO:0019941,GO:0022402,GO:0022607,GO:0030163,GO:0030433,GO:…		ko:K04523	ko04141,map04141				ko00000,ko00001,ko03051,ko04131				Fungi	216WE@147550,38CHK@33154,3NUAJ@4751,3QJTW@4890,3TG0F@5125,COG5272@1,KOG0010@2759	NA|NA|NA	O	Heat shock chaperonin-binding motif.
UM04507	3696.32	-1.36116	Down-Regulated	0.00124262	0.0126334	3306	5489	6158	1925	2683	1921	73501.XP_006665232.1	0	1347	Hypocreales	PAT1	GO:0000288,GO:0000290,GO:0000775,GO:0000776,GO:0000932,GO:0000956,GO:0001731,GO:0002181,GO:0002183,GO:0003674,GO:0003676,GO:0003682,GO:0003723,GO:0003729,GO:0005488,GO:0005515,GO:0005575,GO:0005622,GO:0005623,GO:0005634,GO:0005694,GO:0005737,GO:0005829,GO:0005840,GO:0006139,GO:0006401,GO:0006402,GO:0006412,GO:0006413,GO:0006417,GO:0006446,GO:0006518,GO:0006725,GO:0006807,GO:0006996,GO:0008150,GO:…		ko:K12617	ko03018,map03018	M00395			ko00000,ko00001,ko00002,ko03019				Fungi	213ZN@147550,38BB7@33154,3NVWW@4751,3QP7V@4890,3TDYC@5125,KOG4592@1,KOG4592@2759	NA|NA|NA	S	Topoisomerase II-associated protein
UM01464	825.475	-1.36104	Down-Regulated	0.0014547	0.0140777	698	1135	1507	408	475	593	176275.XP_008597949.1	9.53e-263	733	Hypocreales		GO:0003674,GO:0005215,GO:0006810,GO:0008150,GO:0022857,GO:0051179,GO:0051234,GO:0055085		ko:K15287					ko00000,ko02000				Fungi	2122A@147550,38CUY@33154,3NYEE@4751,3QKPW@4890,3TFKN@5125,COG0697@1,KOG2766@2759	NA|NA|NA	EG	DUF914 domain membrane protein
UM02831	1110.36	-1.35964	Down-Regulated	0.00340918	0.0252772	1255	1459	1818	470	1041	466	176275.XP_008597735.1	2.78e-301	828	Hypocreales	DOT1	GO:0000003,GO:0000075,GO:0000077,GO:0000278,GO:0000725,GO:0001672,GO:0003674,GO:0003682,GO:0003824,GO:0005488,GO:0005515,GO:0005575,GO:0005622,GO:0005623,GO:0005634,GO:0006139,GO:0006259,GO:0006281,GO:0006289,GO:0006301,GO:0006310,GO:0006325,GO:0006342,GO:0006348,GO:0006355,GO:0006464,GO:0006479,GO:0006725,GO:0006807,GO:0006950,GO:0006974,GO:0006996,GO:0007049,GO:0007093,GO:0007346,GO:0008150,GO:…	2.1.1.43	ko:K11427	ko00310,ko05202,map00310,map05202		R03875,R03938,R04866,R04867	RC00003,RC00060,RC00181,RC00496	ko00000,ko00001,ko01000,ko03036				Fungi	217G6@147550,38BX3@33154,3NVIQ@4751,3QPIR@4890,3TCXK@5125,KOG3924@1,KOG3924@2759	NA|NA|NA	B	Histone methyltransferase that specifically methylates histone H3 to form H3K79me. This methylation is required for telomere silencing and for the pachytene checkpoint during the meiotic cell cycle by allowing the recruitment of RAD9 to double strand breaks. Nucleosomes are preferred as substrate compared to free histones
UM02671	312.812	-1.3566	Down-Regulated	0.000284248	0.00450263	421	390	474	152	256	147	176275.XP_008601339.1	2.09e-130	379	Hypocreales				ko:K11663					ko00000,ko03036				Fungi	216S0@147550,2EMEK@1,2SR3R@2759,3A2DR@33154,3P3FB@4751,3QS4V@4890,3TG32@5125	NA|NA|NA	S	HIT zinc finger
UM05599	1159.04	-1.35599	Down-Regulated	0.00165205	0.0154914	2710	1128	1075	518	738	834	176275.XP_008594577.1	0	1314	Hypocreales													Fungi	214XX@147550,38E4B@33154,3NV0R@4751,3QJZN@4890,3TF45@5125,KOG4525@1,KOG4525@2759	NA|NA|NA	S	zinc metalloproteinase
UM09115	945.807	-1.3551	Down-Regulated	0.00601647	0.0374019	900	1470	1454	557	752	341	73501.XP_006670799.1	0	931	Hypocreales		GO:0003674,GO:0003824,GO:0003951,GO:0006139,GO:0006725,GO:0006732,GO:0006733,GO:0006739,GO:0006741,GO:0006753,GO:0006793,GO:0006796,GO:0006807,GO:0008150,GO:0008152,GO:0009058,GO:0009108,GO:0009117,GO:0009165,GO:0009987,GO:0016301,GO:0016310,GO:0016740,GO:0016772,GO:0016773,GO:0018130,GO:0019359,GO:0019362,GO:0019363,GO:0019438,GO:0019637,GO:0034641,GO:0034654,GO:0042736,GO:0044237,GO:0044238,GO:…	2.7.1.23	ko:K00858	ko00760,ko01100,map00760,map01100		R00104	RC00002,RC00078	ko00000,ko00001,ko01000				Fungi	215H7@147550,38C2Y@33154,3NUE8@4751,3QK3Q@4890,3TF3N@5125,COG0061@1,KOG2178@2759	NA|NA|NA	G	ATP-NAD kinase
UM04689	2301.15	-1.34974	Down-Regulated	8.42e-05	0.00183369	2372	3349	3608	1161	1521	1434	73501.XP_006666823.1	0	4907	Hypocreales	PRP8	GO:0000244,GO:0000245,GO:0000350,GO:0000375,GO:0000377,GO:0000386,GO:0000387,GO:0000389,GO:0000393,GO:0000398,GO:0000974,GO:0003674,GO:0003676,GO:0003723,GO:0003729,GO:0003824,GO:0004843,GO:0005488,GO:0005575,GO:0005622,GO:0005623,GO:0005634,GO:0005681,GO:0005682,GO:0006139,GO:0006376,GO:0006396,GO:0006397,GO:0006464,GO:0006508,GO:0006725,GO:0006807,GO:0008150,GO:0008152,GO:0008233,GO:0008234,GO:…		ko:K12856	ko03040,map03040	M00354,M00355			ko00000,ko00001,ko00002,ko03041				Fungi	216TZ@147550,38DCQ@33154,3NU2Q@4751,3QND1@4890,3TERX@5125,COG5178@1,KOG1795@2759	NA|NA|NA	A	U5 snRNA binding
UM06010	485.117	-1.34719	Down-Regulated	3.53e-05	0.000965381	569	637	772	234	265	378	73501.XP_006671379.1	2.40000001019e-316	868	Hypocreales													Fungi	2151Z@147550,2CCI8@1,2R8BV@2759,3AMDD@33154,3PE0B@4751,3QX0Q@4890,3TG10@5125	NA|NA|NA
UM08480	346.323	-1.3467	Down-Regulated	0.0016826	0.015671	303	523	570	156	255	213	73501.XP_006672351.1	0	1321	Hypocreales	RAD9	GO:0000018,GO:0000075,GO:0000076,GO:0000077,GO:0000228,GO:0000278,GO:0000785,GO:0000790,GO:0001932,GO:0001933,GO:0003674,GO:0003676,GO:0003677,GO:0003690,GO:0005488,GO:0005515,GO:0005575,GO:0005622,GO:0005623,GO:0005634,GO:0005694,GO:0006139,GO:0006259,GO:0006281,GO:0006282,GO:0006289,GO:0006302,GO:0006355,GO:0006357,GO:0006469,GO:0006725,GO:0006807,GO:0006950,GO:0006974,GO:0007049,GO:0007093,GO:…	3.1.27.9	ko:K06661,ko:K15322	ko04111,ko04113,map04111,map04113				ko00000,ko00001,ko03016,ko03400				Fungi	216G9@147550,39RW8@33154,3NZ60@4751,3QT2G@4890,3TCRB@5125,KOG3548@1,KOG3548@2759	NA|NA|NA	L	DNA damage repair protein (Rad9)
UM02250	1187.3	-1.34624	Down-Regulated	0.00618344	0.0380802	945	1846	1980	470	1025	653	73501.XP_006672925.1	0	901	Hypocreales				ko:K17967					ko00000,ko03029	9.B.25.1			Fungi	2117N@147550,29HBG@1,2QSA3@2759,39K9N@33154,3Q4ND@4751,3RMXC@4890,3TFKV@5125	NA|NA|NA	C	Mitochondrial fusion protein (Ugo1)
UM06704	219.741	-1.34503	Down-Regulated	0.00225375	0.0189983	187	382	313	108	143	144	73501.XP_006670030.1	7.23e-227	640	Hypocreales	RAD57	GO:0000003,GO:0000150,GO:0000217,GO:0000280,GO:0000400,GO:0000707,GO:0000722,GO:0000723,GO:0000724,GO:0000725,GO:0000730,GO:0003674,GO:0003676,GO:0003677,GO:0003690,GO:0003697,GO:0003824,GO:0005488,GO:0005515,GO:0005575,GO:0005622,GO:0005623,GO:0005634,GO:0005657,GO:0005694,GO:0006139,GO:0006259,GO:0006281,GO:0006302,GO:0006310,GO:0006312,GO:0006725,GO:0006807,GO:0006950,GO:0006974,GO:0006996,GO:…		ko:K10880,ko:K10958	ko03440,map03440				ko00000,ko00001,ko03400				Fungi	216KR@147550,38E66@33154,3NY37@4751,3QRB4@4890,3TE1U@5125,COG0468@1,KOG1564@2759	NA|NA|NA	L	DNA repair protein
UM08073	114.081	-1.33992	Down-Regulated	0.00645479	0.0392253	129	136	200	34	102	74	176275.XP_008597584.1	2.57e-194	541	Hypocreales													Fungi	21BF6@147550,2E83J@1,2SEM4@2759,3A58G@33154,3P4WP@4751,3QVYJ@4890,3TMRU@5125	NA|NA|NA	S	Phosphotransferase enzyme family
UM01194	677.005	-1.33902	Down-Regulated	0.000118213	0.00237812	755	955	1037	422	376	401	73501.XP_006669599.1	0	1340	Hypocreales													Fungi	2135W@147550,29CDE@1,2RJH1@2759,39UEM@33154,3NUDR@4751,3QQNB@4890,3THE9@5125	NA|NA|NA
UM01541	1024.67	-1.33896	Down-Regulated	8.08e-05	0.00178514	1064	1445	1640	535	632	675	176275.XP_008597208.1	0	1783	Hypocreales	DOA4	GO:0000131,GO:0000502,GO:0002039,GO:0003674,GO:0003824,GO:0004175,GO:0004197,GO:0004843,GO:0005488,GO:0005515,GO:0005575,GO:0005622,GO:0005623,GO:0005634,GO:0005654,GO:0005737,GO:0005739,GO:0005768,GO:0005829,GO:0005933,GO:0005935,GO:0006139,GO:0006259,GO:0006275,GO:0006281,GO:0006283,GO:0006289,GO:0006325,GO:0006355,GO:0006464,GO:0006508,GO:0006511,GO:0006725,GO:0006807,GO:0006810,GO:0006811,GO:…	3.4.19.12	ko:K11839	ko04137,ko04144,ko04934,map04137,map04144,map04934				ko00000,ko00001,ko01000,ko01002,ko04121,ko04131				Fungi	218MQ@147550,38DC9@33154,3NX9E@4751,3QJJK@4890,3TCQY@5125,KOG1868@1,KOG1868@2759	NA|NA|NA	O	Ubiquitin carboxyl-terminal hydrolase
UM00999	2296.31	-1.33544	Down-Regulated	0.0065463	0.03961	1825	3475	3913	802	1913	1505	73501.XP_006672986.1	0	1572	Hypocreales													Fungi	215TG@147550,2D3X1@1,2S51C@2759,39TPK@33154,3NXMM@4751,3QQ3T@4890,3TE3Y@5125	NA|NA|NA	S	Growth-Arrest-Specific Protein 2 Domain
UM00659	1376.84	-1.33519	Down-Regulated	0.00347603	0.0255926	2911	1354	1512	598	1240	647	73501.XP_006665855.1	6.6e-106	307	Hypocreales	DAP1	GO:0003674,GO:0005488,GO:0005496,GO:0005575,GO:0005622,GO:0005623,GO:0005737,GO:0005768,GO:0005783,GO:0005789,GO:0006066,GO:0006629,GO:0006694,GO:0006696,GO:0008047,GO:0008150,GO:0008152,GO:0008202,GO:0008204,GO:0008289,GO:0008610,GO:0009058,GO:0009889,GO:0009987,GO:0012505,GO:0016020,GO:0016125,GO:0016126,GO:0016128,GO:0016129,GO:0019216,GO:0019218,GO:0019222,GO:0020037,GO:0030234,GO:0031323,GO:…		ko:K17278					ko00000,ko04147				Fungi	219M7@147550,3A5JW@33154,3P5DZ@4751,3QXIP@4890,3TIAQ@5125,KOG1110@1,KOG1110@2759	NA|NA|NA	S	Belongs to the cytochrome b5 family
UM03497	465.497	-1.33264	Down-Regulated	0.0025827	0.0208838	988	481	482	265	357	205	176275.XP_008601662.1	9.51e-118	340	Hypocreales													Fungi	219AY@147550,2C27E@1,2S2R7@2759,3A24C@33154,3P47B@4751,3QUS2@4890,3THYE@5125	NA|NA|NA	S	AhpC/TSA antioxidant enzyme
UM04320	2176.17	-1.33105	Down-Regulated	0.00462444	0.0309928	4108	2303	2646	990	2076	846	73501.XP_006668224.1	1.57e-220	622	Hypocreales													Fungi	21CA0@147550,2F34K@1,2T43J@2759,38XT9@33154,3PX2S@4751,3RG26@4890,3TSY7@5125	NA|NA|NA
UM00186	5745.03	-1.32906	Down-Regulated	0.00339948	0.0252772	5901	8135	9172	1699	4563	4452	176275.XP_008594236.1	0	943	Hypocreales	SAR1	GO:0000166,GO:0000266,GO:0001882,GO:0001883,GO:0003400,GO:0003674,GO:0003824,GO:0003924,GO:0005488,GO:0005525,GO:0005575,GO:0005622,GO:0005623,GO:0005737,GO:0005783,GO:0005789,GO:0005798,GO:0006810,GO:0006886,GO:0006888,GO:0006996,GO:0006997,GO:0006998,GO:0007005,GO:0007006,GO:0007154,GO:0007165,GO:0007264,GO:0008104,GO:0008150,GO:0009987,GO:0010256,GO:0012505,GO:0012506,GO:0012507,GO:0015031,GO:…		ko:K07953	ko04141,ko05134,map04141,map05134	M00404			ko00000,ko00001,ko00002,ko01000,ko04031,ko04131				Fungi	21QSQ@147550,38URR@33154,3NV7B@4751,3QK5V@4890,3TU4T@5125,KOG0077@1,KOG0077@2759	NA|NA|NA	U	Protein of unknown function (DUF2457)
UM07706	676.404	-1.32893	Down-Regulated	0.00180799	0.0163249	670	1023	1033	257	569	414	73501.XP_006665537.1	1.1e-158	457	Hypocreales													Fungi	212ZV@147550,2CYET@1,2S3XI@2759,3A5HD@33154,3P5P8@4751,3QZ3U@4890,3THW8@5125	NA|NA|NA
UM04204	1987.71	-1.32471	Down-Regulated	0.00334252	0.0249671	4203	1985	2134	863	1785	961	31870.EFQ33188	5.55e-41	157	Glomerellales													Fungi	1F0C6@1028384,214T0@147550,39F4S@33154,3NWMP@4751,3QQ9Y@4890,KOG1812@1,KOG1812@2759	NA|NA|NA	O	In Between Ring fingers
UM03949	2510.44	-1.32409	Down-Regulated	0.008613	0.0470841	1656	3953	4392	1243	1848	1455	73501.XP_006672881.1	0	1921	Hypocreales		GO:0000428,GO:0000988,GO:0000989,GO:0000990,GO:0000991,GO:0001076,GO:0001129,GO:0001132,GO:0003674,GO:0003676,GO:0003677,GO:0003682,GO:0003824,GO:0004402,GO:0005198,GO:0005488,GO:0005515,GO:0005575,GO:0005622,GO:0005623,GO:0005634,GO:0005654,GO:0005667,GO:0005669,GO:0005737,GO:0005829,GO:0006139,GO:0006325,GO:0006351,GO:0006352,GO:0006355,GO:0006357,GO:0006366,GO:0006367,GO:0006464,GO:0006473,GO:…		ko:K03125	ko03022,map03022				ko00000,ko00001,ko01001,ko03021,ko03036				Fungi	216NJ@147550,38F7T@33154,3NWFE@4751,3QMW1@4890,3TCQ1@5125,COG5179@1,KOG0008@2759	NA|NA|NA	K	Transcription initiation factor TFIID subunit
UM09039	491.497	-1.32343	Down-Regulated	0.000246691	0.00404158	750	632	633	306	348	218	176275.XP_008600550.1	1.89e-172	509	Hypocreales	HRD1	GO:0000151,GO:0000153,GO:0000209,GO:0000835,GO:0000836,GO:0000838,GO:0000839,GO:0002020,GO:0003674,GO:0003824,GO:0004842,GO:0005488,GO:0005515,GO:0005575,GO:0005622,GO:0005623,GO:0005737,GO:0005783,GO:0005789,GO:0006355,GO:0006464,GO:0006508,GO:0006511,GO:0006807,GO:0006810,GO:0006886,GO:0006950,GO:0006986,GO:0007154,GO:0007165,GO:0008104,GO:0008150,GO:0008152,GO:0008270,GO:0009056,GO:0009057,GO:…	2.3.2.27	ko:K10601	ko04120,ko04141,map04120,map04141	M00403			ko00000,ko00001,ko00002,ko01000,ko04121				Fungi	211TD@147550,38ITN@33154,3NVCJ@4751,3QNSA@4890,3TFYG@5125,COG5243@1,KOG0802@2759	NA|NA|NA	O	RING-H2 zinc finger domain
UM01506	3444.88	-1.32025	Down-Regulated	0.000339639	0.00512961	4649	4556	4835	1333	3027	1968	73501.XP_006670307.1	0	1048	Hypocreales	MAM3	GO:0000322,GO:0000323,GO:0000324,GO:0000329,GO:0005575,GO:0005622,GO:0005623,GO:0005737,GO:0005773,GO:0005774,GO:0005783,GO:0006873,GO:0006875,GO:0006996,GO:0007005,GO:0008150,GO:0009987,GO:0012505,GO:0016020,GO:0016021,GO:0016043,GO:0019725,GO:0030003,GO:0030026,GO:0031090,GO:0031224,GO:0042592,GO:0043226,GO:0043227,GO:0043229,GO:0043231,GO:0044422,GO:0044424,GO:0044425,GO:0044437,GO:0044444,GO:…		ko:K16302					ko00000,ko02000	9.A.40.3			Fungi	211AW@147550,38BRM@33154,3NW0Y@4751,3QKFX@4890,3TGSA@5125,COG1253@1,KOG2118@2759	NA|NA|NA	EH	Domain of unknown function DUF21
UM07884	6136.56	-1.31798	Down-Regulated	0.00143945	0.0139779	5566	9068	9994	2540	4695	4060	31870.EFQ33072	4.72e-258	733	Glomerellales			2.4.1.231	ko:K22248					ko00000,ko01000		GT4		Fungi	1F21D@1028384,215FH@147550,39U24@33154,3NUQQ@4751,3QRP2@4890,COG0438@1,KOG0853@2759	NA|NA|NA	M	Glycosyl transferases group 1
UM08212	6856.41	-1.31696	Down-Regulated	0.0035686	0.025921	14534	6695	7448	3258	6041	3123	73501.XP_006674113.1	4.61e-31	131	Hypocreales	WWM1	GO:0005575,GO:0005622,GO:0005623,GO:0005634,GO:0005737,GO:0005739,GO:0043226,GO:0043227,GO:0043229,GO:0043231,GO:0044424,GO:0044444,GO:0044464											Fungi	217J9@147550,2CWS3@1,2S4J9@2759,3A2HA@33154,3P2KC@4751,3QU3W@4890,3TI8Z@5125	NA|NA|NA	A	Domain with 2 conserved Trp (W) residues
UM09062	1985.82	-1.31475	Down-Regulated	0.000649184	0.00826714	1902	2959	3114	961	1482	1177	73501.XP_006670835.1	0	918	Hypocreales	ssh4	GO:0005575,GO:0005622,GO:0005623,GO:0005737,GO:0005768,GO:0005783,GO:0006508,GO:0006511,GO:0006807,GO:0006810,GO:0006886,GO:0007034,GO:0008104,GO:0008150,GO:0008152,GO:0009056,GO:0009057,GO:0009987,GO:0012505,GO:0015031,GO:0015833,GO:0016192,GO:0016197,GO:0019538,GO:0019941,GO:0030163,GO:0031410,GO:0031982,GO:0032509,GO:0032511,GO:0033036,GO:0033365,GO:0034613,GO:0042886,GO:0043162,GO:0043170,GO:…											Fungi	212PH@147550,38H25@33154,3NZ1J@4751,3QQW6@4890,3THWD@5125,KOG1477@1,KOG1477@2759	NA|NA|NA	S	Domain in SPla and the RYanodine Receptor.
UM08126	2507.44	-1.30585	Down-Regulated	6.79e-06	0.000270506	3885	2901	3487	1089	1945	1593	176275.XP_008595536.1	0	962	Hypocreales													Fungi	2120C@147550,2E05F@1,2S7KY@2759,3A35W@33154,3NUBY@4751,3QKWP@4890,3TDXB@5125	NA|NA|NA
UM03861	569.291	-1.30396	Down-Regulated	0.00209318	0.0180365	564	858	861	284	473	280	176275.XP_008598517.1	0	915	Hypocreales													Fungi	217SI@147550,38BTE@33154,3NUAW@4751,3QKTB@4890,3TGZE@5125,KOG0254@1,KOG0254@2759	NA|NA|NA	U	efflux pump
UM08080	163.56	-1.29862	Down-Regulated	0.00893861	0.0481854	124	276	249	102	106	87	5061.CADANGAP00004891	3.82e-113	344	Eurotiales	hal2												Fungi	20KHE@147545,2QW6Y@2759,39W49@33154,3NXM9@4751,3QPMV@4890,3SA92@5042,COG0644@1	NA|NA|NA	C	Tryptophan halogenase
UM03946	1602.87	-1.29695	Down-Regulated	2.62e-06	0.000126191	2904	1804	1899	873	1027	1035	73501.XP_006672884.1	0	2552	Hypocreales	CFT1	GO:0003674,GO:0003676,GO:0003723,GO:0003729,GO:0005488,GO:0005575,GO:0005622,GO:0005623,GO:0005634,GO:0005654,GO:0005737,GO:0005739,GO:0005847,GO:0005849,GO:0006139,GO:0006351,GO:0006353,GO:0006366,GO:0006369,GO:0006378,GO:0006379,GO:0006396,GO:0006397,GO:0006725,GO:0006807,GO:0008150,GO:0008152,GO:0009058,GO:0009059,GO:0009987,GO:0010467,GO:0016070,GO:0016071,GO:0018130,GO:0019438,GO:0031123,GO:…		ko:K14401	ko03015,map03015				ko00000,ko00001,ko03019,ko03021				Fungi	211KQ@147550,38EZW@33154,3NX0H@4751,3QMB0@4890,3THNM@5125,COG5161@1,KOG1896@2759	NA|NA|NA	A	mRNA cleavage
UM06373	405.77	-1.29414	Down-Regulated	0.00271478	0.0216182	357	663	596	193	315	240	176275.XP_008600703.1	0	1159	Hypocreales	BRF1	GO:0000126,GO:0000976,GO:0000992,GO:0000994,GO:0000995,GO:0001006,GO:0001016,GO:0001025,GO:0001032,GO:0001067,GO:0001112,GO:0001120,GO:0001156,GO:0003674,GO:0003676,GO:0003677,GO:0003690,GO:0005488,GO:0005515,GO:0005575,GO:0005622,GO:0005623,GO:0005634,GO:0005654,GO:0005667,GO:0006139,GO:0006259,GO:0006351,GO:0006352,GO:0006355,GO:0006359,GO:0006383,GO:0006384,GO:0006725,GO:0006807,GO:0008134,GO:…		ko:K15196					ko00000,ko03021				Fungi	215NF@147550,38D3H@33154,3NU1D@4751,3QM5T@4890,3TF3Y@5125,COG1405@1,KOG1598@2759	NA|NA|NA	K	Brf1-like TBP-binding domain
UM07977	2816.6	-1.2941	Down-Regulated	0.000142832	0.00267413	3618	3630	4157	1194	2361	1670	176275.XP_008596700.1	5.46e-191	539	Hypocreales													Fungi	21294@147550,2DJ8Z@1,2S606@2759,39TQY@33154,3NYYG@4751,3QRWV@4890,3TFNP@5125	NA|NA|NA
UM00363	5671.07	-1.29319	Down-Regulated	5.71e-05	0.00139916	6091	7775	8927	3015	3748	3655	176275.XP_008600178.1	0	3439	Hypocreales		GO:0005575,GO:0005622,GO:0005623,GO:0005737,GO:0005886,GO:0012506,GO:0016020,GO:0030659,GO:0031090,GO:0031410,GO:0031982,GO:0043226,GO:0043227,GO:0043229,GO:0044422,GO:0044424,GO:0044433,GO:0044444,GO:0044446,GO:0044464,GO:0071944,GO:0097708	2.4.1.16	ko:K00698	ko00520,map00520		R02335	RC00005	ko00000,ko00001,ko01000,ko01003		GT2		Fungi	2128W@147550,38H3K@33154,3NU7V@4751,3QKVJ@4890,3TF7P@5125,COG1215@1,COG5022@1,KOG2571@2759,KOG4229@2759	NA|NA|NA	MN	Belongs to the TRAFAC class myosin-kinesin ATPase superfamily. Myosin family
UM00362	5920.53	-1.29171	Down-Regulated	9.23e-05	0.0019588	6179	8113	9476	3017	3847	4069	73501.XP_006668180.1	0	3276	Hypocreales		GO:0005575,GO:0005622,GO:0005623,GO:0005737,GO:0005886,GO:0012506,GO:0016020,GO:0030659,GO:0031090,GO:0031410,GO:0031982,GO:0043226,GO:0043227,GO:0043229,GO:0044422,GO:0044424,GO:0044433,GO:0044444,GO:0044446,GO:0044464,GO:0071944,GO:0097708	2.4.1.16	ko:K00698	ko00520,map00520		R02335	RC00005	ko00000,ko00001,ko01000,ko01003		GT2		Fungi	211VQ@147550,38CW9@33154,3NXHC@4751,3QJCJ@4890,3TD22@5125,COG1215@1,KOG2571@2759	NA|NA|NA	M	chitin synthase
UM00905	1248.89	-1.29004	Down-Regulated	0.00458315	0.0308783	1082	1815	2083	850	776	617	176275.XP_008599861.1	0	1426	Hypocreales			5.4.99.7	ko:K01852	ko00100,ko01100,ko01110,ko01130,map00100,map01100,map01110,map01130	M00101	R03199	RC00874	ko00000,ko00001,ko00002,ko01000				Fungi	211VX@147550,38CDP@33154,3NX15@4751,3QJEM@4890,3TF2C@5125,COG1657@1,KOG0497@2759	NA|NA|NA	I	Belongs to the terpene cyclase mutase family
UM01180	208.06	-1.28798	Down-Regulated	0.00541948	0.0349044	256	260	325	61	192	141	73501.XP_006669579.1	8e-139	397	Hypocreales			1.14.18.9	ko:K07750	ko00100,ko01100,ko01130,map00100,map01100,map01130	M00101	R07509,R10057	RC01952	ko00000,ko00001,ko00002,ko01000				Fungi	212P0@147550,38ERS@33154,3P1B8@4751,3QQXA@4890,3THWY@5125,COG3000@1,KOG0873@2759	NA|NA|NA	I	Belongs to the sterol desaturase family
UM02435	832.258	-1.28652	Down-Regulated	0.00176112	0.0160558	722	1190	1406	391	525	637	73501.XP_006669277.1	0	910	Hypocreales	ICP55	GO:0003674,GO:0003824,GO:0004177,GO:0005575,GO:0005622,GO:0005623,GO:0005634,GO:0005737,GO:0005739,GO:0005740,GO:0005743,GO:0006508,GO:0006807,GO:0006996,GO:0007005,GO:0008150,GO:0008152,GO:0008233,GO:0008235,GO:0008237,GO:0008238,GO:0009987,GO:0010467,GO:0016020,GO:0016043,GO:0016485,GO:0016787,GO:0019538,GO:0019866,GO:0019898,GO:0031090,GO:0031312,GO:0031314,GO:0031647,GO:0031966,GO:0031967,GO:…	3.4.11.26	ko:K18573					ko00000,ko01000,ko01002				Fungi	214BP@147550,38E9V@33154,3NTYX@4751,3QQ9Z@4890,3TGGM@5125,COG0006@1,KOG2414@2759	NA|NA|NA	E	Xaa-pro dipeptidase
UM05755	1943.76	-1.28612	Down-Regulated	0.00224197	0.0189527	1677	2901	3162	970	1478	1140	176275.XP_008594905.1	0	1622	Hypocreales	PRP5	GO:0000245,GO:0000348,GO:0000375,GO:0000377,GO:0000398,GO:0003674,GO:0003724,GO:0003824,GO:0004004,GO:0004386,GO:0005488,GO:0005575,GO:0005622,GO:0005623,GO:0005634,GO:0005681,GO:0005684,GO:0005730,GO:0005737,GO:0006139,GO:0006364,GO:0006396,GO:0006397,GO:0006725,GO:0006807,GO:0008026,GO:0008150,GO:0008152,GO:0008186,GO:0008380,GO:0009987,GO:0010467,GO:0010468,GO:0010501,GO:0016043,GO:0016070,GO:…	3.6.4.13	ko:K12811	ko03040,map03040				ko00000,ko00001,ko01000,ko03041				Fungi	2132H@147550,38VUQ@33154,3NV3J@4751,3QKB3@4890,3TE16@5125,COG0513@1,KOG0334@2759	NA|NA|NA	A	pre-mRNA-processing ATP-dependent RNA helicase prp-5
UM04982	815.81	-1.28529	Down-Regulated	0.000568098	0.00740353	787	1250	1219	389	577	550	73501.XP_006670708.1	0	1109	Hypocreales	SPA2	GO:0000003,GO:0000131,GO:0000133,GO:0000278,GO:0000281,GO:0000282,GO:0000746,GO:0000747,GO:0000753,GO:0000767,GO:0000902,GO:0000910,GO:0001932,GO:0001934,GO:0003006,GO:0003674,GO:0005078,GO:0005096,GO:0005198,GO:0005488,GO:0005515,GO:0005519,GO:0005575,GO:0005622,GO:0005623,GO:0005737,GO:0005826,GO:0005856,GO:0005933,GO:0005934,GO:0005935,GO:0005937,GO:0005938,GO:0006996,GO:0007010,GO:0007015,GO:…		ko:K19846	ko04011,map04011				ko00000,ko00001				Fungi	2132A@147550,2CMUP@1,2QS1N@2759,39R07@33154,3NTZI@4751,3QMMP@4890,3TGCC@5125	NA|NA|NA	S	Spa2 homology domain (SHD) of GIT
UM03382	1113.82	-1.28508	Down-Regulated	0.000509276	0.00677196	1963	1197	1417	800	603	598	73501.XP_006673291.1	7.16e-270	747	Hypocreales													Fungi	214QW@147550,2QVGN@2759,39UR1@33154,3P06I@4751,3QSCF@4890,3TFWG@5125,COG0277@1	NA|NA|NA	C	Belongs to the oxygen-dependent FAD-linked oxidoreductase family
UM02080	1822.27	-1.2837	Down-Regulated	0.00756623	0.0436866	1337	2863	3017	922	1433	1005	73501.XP_006667532.1	4.23e-259	715	Hypocreales	SMM1	GO:0002943,GO:0003674,GO:0003824,GO:0005575,GO:0005622,GO:0005623,GO:0005634,GO:0005737,GO:0006139,GO:0006396,GO:0006399,GO:0006400,GO:0006725,GO:0006807,GO:0008033,GO:0008150,GO:0008152,GO:0009451,GO:0009987,GO:0010467,GO:0016070,GO:0016491,GO:0016627,GO:0017150,GO:0034470,GO:0034641,GO:0034660,GO:0043170,GO:0043226,GO:0043227,GO:0043229,GO:0043231,GO:0043412,GO:0044237,GO:0044238,GO:0044424,GO:…	1.3.1.91	ko:K05543					ko00000,ko01000,ko03016				Fungi	213N1@147550,39RD0@33154,3NU4X@4751,3QNG2@4890,3TFYX@5125,COG0042@1,KOG2334@2759	NA|NA|NA	J	tRNA dihydrouridine synthase
UM03839	111.964	-1.28211	Down-Regulated	0.000549913	0.00719805	169	114	174	52	89	67	176275.XP_008598537.1	1.42e-118	344	Hypocreales	SNU23	GO:0000375,GO:0000377,GO:0000398,GO:0003674,GO:0003676,GO:0003723,GO:0005488,GO:0005575,GO:0005622,GO:0005623,GO:0005634,GO:0006139,GO:0006396,GO:0006397,GO:0006725,GO:0006807,GO:0008150,GO:0008152,GO:0008380,GO:0009987,GO:0010467,GO:0016070,GO:0016071,GO:0030532,GO:0032991,GO:0034641,GO:0043170,GO:0043226,GO:0043227,GO:0043229,GO:0043231,GO:0044237,GO:0044238,GO:0044422,GO:0044424,GO:0044428,GO:…		ko:K12848	ko03040,map03040				ko00000,ko00001,ko03041				Fungi	211TK@147550,39RK5@33154,3P28K@4751,3QSMY@4890,3TFRG@5125,KOG4727@1,KOG4727@2759	NA|NA|NA	A	finger domain protein
UM06403	2160.39	-1.28013	Down-Regulated	0.00732005	0.0427938	1574	3423	3550	1078	1678	1242	73501.XP_006673572.1	0	1340	Hypocreales		GO:0000131,GO:0000133,GO:0000322,GO:0000323,GO:0000324,GO:0000329,GO:0003674,GO:0005096,GO:0005488,GO:0005515,GO:0005575,GO:0005622,GO:0005623,GO:0005737,GO:0005768,GO:0005770,GO:0005773,GO:0005774,GO:0005829,GO:0005886,GO:0005933,GO:0005934,GO:0005935,GO:0005938,GO:0006810,GO:0006886,GO:0006887,GO:0006897,GO:0006996,GO:0007010,GO:0007015,GO:0008047,GO:0008104,GO:0008150,GO:0009987,GO:0012505,GO:…		ko:K19953					ko00000,ko04131				Fungi	213CM@147550,38WB8@33154,3NXKS@4751,3QK7M@4890,3TCSE@5125,COG5210@1,KOG2058@2759	NA|NA|NA	U	Domain in Tre-2, BUB2p, and Cdc16p. Probable Rab-GAPs.
UM04794	245.379	-1.27876	Down-Regulated	0.00236667	0.0196168	279	332	374	185	121	135	176275.XP_008595806.1	0	2388	Hypocreales	NUD1	GO:0000003,GO:0000073,GO:0000226,GO:0000278,GO:0000280,GO:0000281,GO:0000910,GO:0000917,GO:0003674,GO:0005198,GO:0005200,GO:0005488,GO:0005515,GO:0005575,GO:0005622,GO:0005623,GO:0005737,GO:0005815,GO:0005816,GO:0005824,GO:0005856,GO:0006996,GO:0007010,GO:0007017,GO:0007049,GO:0007059,GO:0007088,GO:0007096,GO:0007154,GO:0007165,GO:0007264,GO:0007265,GO:0007346,GO:0008104,GO:0008150,GO:0009987,GO:…		ko:K20237	ko04392,map04392				ko00000,ko00001				Fungi	212TF@147550,39TJM@33154,3NXP4@4751,3QNQ9@4890,3TEA9@5125,COG4886@1,KOG0531@2759	NA|NA|NA	T	Leucine-rich repeats, outliers
UM01065	816.405	-1.27676	Down-Regulated	0.00394826	0.0279067	763	1240	1247	596	411	466	176275.XP_008595917.1	4.66e-120	365	Hypocreales													Fungi	212SY@147550,3A0WQ@33154,3P25T@4751,3QUP7@4890,3TDP9@5125,COG5398@1,KOG4480@2759	NA|NA|NA	P	Heme oxygenase
UM04130	1119.94	-1.27604	Down-Regulated	6.68e-05	0.00157017	2026	1321	1247	532	870	684	73501.XP_006665304.1	1.3e-265	734	Hypocreales		GO:0003674,GO:0003824,GO:0004842,GO:0005488,GO:0005575,GO:0005622,GO:0005623,GO:0005634,GO:0005737,GO:0005777,GO:0005829,GO:0006109,GO:0006111,GO:0006464,GO:0006508,GO:0006511,GO:0006807,GO:0008150,GO:0008152,GO:0008270,GO:0009056,GO:0009057,GO:0009889,GO:0009890,GO:0009892,GO:0009987,GO:0010498,GO:0010675,GO:0010677,GO:0010906,GO:0016567,GO:0016740,GO:0019222,GO:0019538,GO:0019787,GO:0019941,GO:…											Fungi	212G9@147550,38CGT@33154,3NXAW@4751,3QRWJ@4890,3TEG7@5125,COG5109@1,KOG2817@2759	NA|NA|NA	O	CT11-RanBPM
UM07657	1398.48	-1.27256	Down-Regulated	0.00754894	0.0436743	1468	1966	2157	571	1399	642	176275.XP_008594644.1	0	947	Hypocreales		GO:0005575,GO:0005622,GO:0005623,GO:0005737,GO:0005739,GO:0005740,GO:0005743,GO:0006996,GO:0007005,GO:0008150,GO:0009987,GO:0016020,GO:0016021,GO:0016043,GO:0017004,GO:0017062,GO:0019866,GO:0022607,GO:0031090,GO:0031224,GO:0031300,GO:0031301,GO:0031304,GO:0031305,GO:0031966,GO:0031967,GO:0031975,GO:0032592,GO:0033108,GO:0034551,GO:0034622,GO:0043226,GO:0043227,GO:0043229,GO:0043231,GO:0043933,GO:…											Fungi	214QM@147550,39SR3@33154,3P0DS@4751,3QRAN@4890,3TD1X@5125,COG5184@1,KOG1426@2759	NA|NA|NA	DZ	Regulator of chromosome condensation (RCC1) repeat
UM03761	1215.39	-1.27149	Down-Regulated	0.00359357	0.0260388	1114	1694	2032	567	1041	656	568076.XP_007821240.1	8.68e-148	432	Clavicipitaceae	CNS1	GO:0003674,GO:0005488,GO:0005515,GO:0005575,GO:0005622,GO:0005623,GO:0005737,GO:0006457,GO:0008150,GO:0009987,GO:0030544,GO:0031072,GO:0032991,GO:0043021,GO:0043022,GO:0044424,GO:0044464,GO:0044877,GO:0051879		ko:K02993	ko03010,map03010	M00177			br01610,ko00000,ko00001,ko00002,ko03011				Fungi	214AD@147550,39SCA@33154,3G1J2@34397,3NXDW@4751,3QP89@4890,3TDCW@5125,COG0457@1,KOG0551@2759	NA|NA|NA	O	TPR repeat
UM09124	2407.56	-1.26924	Down-Regulated	0.000431964	0.00606312	4345	2441	3098	1527	1679	1189	73501.XP_006670790.1	1.84e-144	422	Hypocreales													Fungi	217NW@147550,2EIZ2@1,2SP9C@2759,3A0KA@33154,3P1U0@4751,3QT98@4890,3TFAN@5125	NA|NA|NA
UM01576	1572.85	-1.26453	Down-Regulated	0.00382009	0.0272402	1265	2317	2645	717	1159	1087	73501.XP_006674575.1	0	991	Hypocreales	PKC1	GO:0000166,GO:0003674,GO:0003824,GO:0004672,GO:0004674,GO:0005488,GO:0005524,GO:0005575,GO:0005622,GO:0005623,GO:0006464,GO:0006468,GO:0006793,GO:0006796,GO:0006807,GO:0007154,GO:0007165,GO:0008144,GO:0008150,GO:0008152,GO:0009987,GO:0016301,GO:0016310,GO:0016740,GO:0016772,GO:0016773,GO:0017076,GO:0018105,GO:0018193,GO:0018209,GO:0019538,GO:0023052,GO:0030554,GO:0032553,GO:0032555,GO:0032559,GO:…	2.7.11.1	ko:K08793					ko00000,ko01000,ko01001				Fungi	211ZS@147550,38GE3@33154,3NVYN@4751,3QME0@4890,3TG4E@5125,KOG0598@1,KOG0598@2759	NA|NA|NA	T	Protein tyrosine kinase
UM09291	1017.17	-1.26298	Down-Regulated	0.00017139	0.00307847	1125	1315	1632	516	761	623	73501.XP_006674456.1	1.35e-123	394	Hypocreales													Fungi	21BJ1@147550,29G22@1,2RP82@2759,3A7GH@33154,3P6D0@4751,3QX75@4890,3TJB7@5125	NA|NA|NA
UM03243	1155.16	-1.26065	Down-Regulated	2.95e-05	0.000837086	1305	1573	1743	574	776	822	73501.XP_006667658.1	0	1618	Hypocreales			3.6.4.12	ko:K02541,ko:K17669	ko03030,ko04110,ko04111,ko04113,map03030,map04110,map04111,map04113	M00285			ko00000,ko00001,ko00002,ko01000,ko03029,ko03032,ko03036				Fungi	215QN@147550,38GJF@33154,3NW6B@4751,3QQEX@4890,3TH19@5125,KOG4197@1,KOG4197@2759	NA|NA|NA	S	PPR repeat
UM00569	1013.47	-1.26063	Down-Regulated	0.00485949	0.0321343	955	1488	1583	356	873	707	176275.XP_008599472.1	5.84000020101e-317	877	Hypocreales													Fungi	215BP@147550,28PWB@1,2QWIY@2759,399J6@33154,3NUC3@4751,3QKW2@4890,3TFCH@5125	NA|NA|NA	S	Arrestin (or S-antigen), N-terminal domain
UM00577	1641.44	-1.25803	Down-Regulated	0.00222296	0.0188277	1389	2469	2637	797	1159	1136	73501.XP_006673648.1	0	923	Hypocreales	MPP10	GO:0000447,GO:0000460,GO:0000462,GO:0000466,GO:0000469,GO:0000472,GO:0000478,GO:0000479,GO:0000480,GO:0000966,GO:0000967,GO:0005575,GO:0005622,GO:0005623,GO:0005634,GO:0005730,GO:0005732,GO:0006139,GO:0006364,GO:0006396,GO:0006725,GO:0006807,GO:0008150,GO:0008152,GO:0009987,GO:0010467,GO:0016070,GO:0016072,GO:0022613,GO:0030490,GO:0030532,GO:0030684,GO:0030686,GO:0031974,GO:0031981,GO:0032040,GO:…		ko:K14559	ko03008,map03008				ko00000,ko00001,ko01009,ko03009				Fungi	2167D@147550,38HYT@33154,3NXG1@4751,3QN4K@4890,3TGRR@5125,COG5384@1,KOG2600@2759	NA|NA|NA	A	Involved in nucleolar processing of pre-18S ribosomal RNA
UM07500	273.325	-1.25801	Down-Regulated	0.000249785	0.00408394	508	277	336	171	149	187	73501.XP_006673985.1	0	1329	Eukaryota		GO:0003674,GO:0005488,GO:0005515,GO:0005575,GO:0005622,GO:0005623,GO:0005737,GO:0005739,GO:0008157,GO:0019899,GO:0019902,GO:0019903,GO:0043226,GO:0043227,GO:0043229,GO:0043231,GO:0044424,GO:0044444,GO:0044464	3.6.4.12	ko:K10876,ko:K11665,ko:K11681,ko:K19001					ko00000,ko01000,ko03036,ko03400				Eukaryota	COG0553@1,KOG0388@2759	NA|NA|NA	KL	DNA helicase ino80
UM06511	1104.23	-1.25663	Down-Regulated	0.000853327	0.00987206	1036	1591	1757	572	655	854	176275.XP_008602968.1	0	2467	Hypocreales		GO:0000306,GO:0000322,GO:0000323,GO:0000324,GO:0000329,GO:0003674,GO:0003824,GO:0004842,GO:0005488,GO:0005575,GO:0005622,GO:0005623,GO:0005737,GO:0005773,GO:0005774,GO:0006464,GO:0006807,GO:0008150,GO:0008152,GO:0008270,GO:0009966,GO:0009967,GO:0009987,GO:0010646,GO:0010647,GO:0016020,GO:0016567,GO:0016740,GO:0019538,GO:0019787,GO:0019898,GO:0023051,GO:0023056,GO:0031090,GO:0031312,GO:0032006,GO:…		ko:K20409	ko04150,map04150				ko00000,ko00001				Fungi	211JH@147550,38BY8@33154,3NX47@4751,3QNXY@4890,3TFI5@5125,COG2319@1,KOG0309@2759	NA|NA|NA	S	WD40 repeats
UM08563	492.574	-1.253	Down-Regulated	9.71e-05	0.00204481	607	723	640	306	259	352	176275.XP_008600482.1	0	1006	Hypocreales		GO:0003674,GO:0003824,GO:0004672,GO:0005488,GO:0005575,GO:0005622,GO:0005623,GO:0005737,GO:0005739,GO:0005740,GO:0005743,GO:0005759,GO:0006464,GO:0006468,GO:0006732,GO:0006733,GO:0006743,GO:0006744,GO:0006793,GO:0006796,GO:0006807,GO:0008150,GO:0008152,GO:0008289,GO:0009058,GO:0009108,GO:0009987,GO:0016020,GO:0016301,GO:0016310,GO:0016462,GO:0016740,GO:0016772,GO:0016773,GO:0016787,GO:0016817,GO:…		ko:K08869					ko00000,ko01001				Fungi	216EU@147550,38G6I@33154,3NWR2@4751,3QNNT@4890,3TEV7@5125,COG0661@1,KOG1234@2759	NA|NA|NA	S	ABC1 protein
UM02577	2021.01	-1.25289	Down-Regulated	0.00439654	0.0300278	4522	1862	1999	1372	1186	1156	73501.XP_006672019.1	0	3406	Hypocreales	STT4	GO:0000278,GO:0000281,GO:0000422,GO:0000910,GO:0003674,GO:0003824,GO:0004430,GO:0005575,GO:0005622,GO:0005623,GO:0005737,GO:0005739,GO:0005886,GO:0006629,GO:0006644,GO:0006646,GO:0006650,GO:0006793,GO:0006796,GO:0006914,GO:0006996,GO:0007005,GO:0007010,GO:0007016,GO:0007049,GO:0007154,GO:0007165,GO:0008104,GO:0008150,GO:0008152,GO:0008610,GO:0008654,GO:0009056,GO:0009058,GO:0009987,GO:0016020,GO:…	2.7.1.67	ko:K00888	ko00562,ko01100,ko04011,ko04070,map00562,map01100,map04011,map04070	M00130	R03361	RC00002,RC00078	ko00000,ko00001,ko00002,ko01000,ko04131				Fungi	2167I@147550,38C4G@33154,3NUX7@4751,3QKAC@4890,3TH5G@5125,COG5032@1,KOG0902@2759	NA|NA|NA	G	Belongs to the PI3 PI4-kinase family
UM03027	265.414	-1.2493	Down-Regulated	0.000740824	0.00902801	283	388	385	139	140	224	176275.XP_008598748.1	1.34e-194	548	Hypocreales													Fungi	218PF@147550,2E2KR@1,2S9TZ@2759,3A7UY@33154,3P5BE@4751,3QWTD@4890,3TDYN@5125	NA|NA|NA	S	Belongs to the complex I LYR family
UM08988	1540.63	-1.24858	Down-Regulated	0.00077303	0.00920111	1486	2238	2386	830	1120	938	176275.XP_008600536.1	0	1098	Hypocreales	samB	GO:0000003,GO:0003006,GO:0005575,GO:0005622,GO:0005623,GO:0007049,GO:0007163,GO:0008150,GO:0009653,GO:0009987,GO:0019953,GO:0022402,GO:0022414,GO:0030154,GO:0030435,GO:0032502,GO:0032991,GO:0034293,GO:0043934,GO:0043935,GO:0044424,GO:0044464,GO:0044703,GO:0048646,GO:0048856,GO:0048869,GO:0051321,GO:0051704,GO:1902494,GO:1903046,GO:1990234,GO:1990304											Fungi	212E6@147550,2CN2X@1,2QTM3@2759,38GHQ@33154,3NUP4@4751,3QMKT@4890,3TGF5@5125	NA|NA|NA	S	MYND domain protein (SamB)
UM04337	87.7812	-1.24767	Down-Regulated	0.0046061	0.0309396	108	132	111	32	52	86	73501.XP_006667208.1	2.88e-45	155	Hypocreales													Fungi	21FDQ@147550,2EW4D@1,2R0ZX@2759,391ZP@33154,3PY03@4751,3RH2I@4890,3TN12@5125	NA|NA|NA
UM03732	1388.7	-1.24658	Down-Regulated	0.00412357	0.0288262	1174	2142	2163	594	1105	948	73501.XP_006669525.1	0	1040	Hypocreales	irc3	GO:0000002,GO:0003674,GO:0003724,GO:0003824,GO:0004004,GO:0004386,GO:0005575,GO:0005622,GO:0005623,GO:0005634,GO:0005730,GO:0005737,GO:0005739,GO:0005759,GO:0006139,GO:0006259,GO:0006364,GO:0006396,GO:0006725,GO:0006807,GO:0006996,GO:0007005,GO:0008026,GO:0008094,GO:0008150,GO:0008152,GO:0008186,GO:0009987,GO:0010467,GO:0010501,GO:0016043,GO:0016070,GO:0016072,GO:0016462,GO:0016787,GO:0016817,GO:…		ko:K17677					ko00000,ko01000,ko03029				Fungi	2144C@147550,2QT4U@2759,38GE0@33154,3NWXY@4751,3QQHS@4890,3TETK@5125,COG1061@1	NA|NA|NA	A	DEAD DEAH box helicase
UM08317	177.847	-1.24594	Down-Regulated	0.00323779	0.0243945	155	259	289	104	109	120	176275.XP_008595221.1	2.4e-127	380	Hypocreales			1.1.1.26	ko:K00015	ko00630,ko01100,ko01110,ko01120,map00630,map01100,map01110,map01120		R00717,R01388	RC00031,RC00042	ko00000,ko00001,ko01000				Fungi	212HF@147550,38CKW@33154,3NW94@4751,3QKK4@4890,3TFM2@5125,COG1052@1,KOG0069@2759,KOG3156@1,KOG3156@2759	NA|NA|NA	E	Belongs to the D-isomer specific 2-hydroxyacid dehydrogenase family
UM04757	4445.17	-1.24512	Down-Regulated	4.54e-08	4.01e-06	5949	5674	6232	2457	2868	3036	73501.XP_006667408.1	0	1532	Hypocreales	PTP3	GO:0000003,GO:0000173,GO:0000188,GO:0000746,GO:0000747,GO:0001932,GO:0001933,GO:0003674,GO:0003824,GO:0004721,GO:0004725,GO:0005575,GO:0005622,GO:0005623,GO:0005634,GO:0005737,GO:0006355,GO:0006464,GO:0006469,GO:0006470,GO:0006793,GO:0006796,GO:0006807,GO:0006950,GO:0006970,GO:0007154,GO:0007165,GO:0007231,GO:0007346,GO:0007584,GO:0008150,GO:0008152,GO:0009605,GO:0009628,GO:0009889,GO:0009890,GO:…	3.1.3.48	ko:K01104,ko:K19806	ko04011,map04011				ko00000,ko00001,ko01000,ko01009				Fungi	215VX@147550,3AGYB@33154,3NW1A@4751,3QN7D@4890,3TH97@5125,COG5599@1,KOG0789@2759	NA|NA|NA	T	Protein tyrosine phosphatase, catalytic domain
UM02216	551.178	-1.24252	Down-Regulated	0.000898667	0.0101907	879	643	711	209	499	348	176275.XP_008595825.1	3.5e-175	496	Hypocreales													Fungi	212CV@147550,2CNQG@1,2QXG3@2759,3A39I@33154,3P38Z@4751,3QS2Y@4890,3TFXK@5125	NA|NA|NA	K	Mediator of RNA polymerase II transcription
UM02340	1061.49	-1.24172	Down-Regulated	0.00563265	0.0357883	812	1634	1728	542	781	683	73501.XP_006670403.1	0	1016	Hypocreales	RPC82	GO:0000428,GO:0005575,GO:0005622,GO:0005623,GO:0005634,GO:0005654,GO:0005666,GO:0006139,GO:0006351,GO:0006383,GO:0006399,GO:0006725,GO:0006807,GO:0008150,GO:0008152,GO:0009058,GO:0009059,GO:0009304,GO:0009987,GO:0010467,GO:0016070,GO:0018130,GO:0019438,GO:0030880,GO:0031974,GO:0031981,GO:0032774,GO:0032991,GO:0034641,GO:0034645,GO:0034654,GO:0034660,GO:0042797,GO:0043170,GO:0043226,GO:0043227,GO:…		ko:K03023	ko00230,ko00240,ko01100,ko03020,ko04623,ko05169,map00230,map00240,map01100,map03020,map04623,map05169	M00181	R00435,R00441,R00442,R00443	RC02795	br01611,ko00000,ko00001,ko00002,ko03021				Fungi	212X6@147550,38F2V@33154,3NZ6S@4751,3QJFD@4890,3THBR@5125,KOG2587@1,KOG2587@2759	NA|NA|NA	K	RNA polymerase III
UM06844	2045.43	-1.23996	Down-Regulated	0.000246235	0.00404158	2437	2748	2980	826	1622	1481	176275.XP_008596306.1	0	1288	Hypocreales	PSY2	GO:0000003,GO:0000075,GO:0000228,GO:0000785,GO:0000790,GO:0003674,GO:0005575,GO:0005622,GO:0005623,GO:0005634,GO:0005694,GO:0006282,GO:0006464,GO:0006470,GO:0006793,GO:0006796,GO:0006807,GO:0006950,GO:0006974,GO:0007049,GO:0007063,GO:0007154,GO:0007165,GO:0008047,GO:0008150,GO:0008152,GO:0008287,GO:0009893,GO:0009966,GO:0009968,GO:0009987,GO:0010564,GO:0010604,GO:0010639,GO:0010646,GO:0010648,GO:…		ko:K17491	ko04212,ko04922,map04212,map04922				ko00000,ko00001,ko01009,ko03400				Fungi	213S4@147550,38EYR@33154,3NV03@4751,3QK2A@4890,3TFG5@5125,KOG2175@1,KOG2175@2759	NA|NA|NA	G	Component of IIS longevity pathway SMK-1
UM02596	1317.85	-1.23967	Down-Regulated	0.000970009	0.0106118	1317	1891	2016	557	996	975	176275.XP_008595388.1	1.17e-42	146	Hypocreales													Fungi	21CJX@147550,2CBSJ@1,2RABP@2759,3AWR2@33154,3PWU8@4751,3RFTQ@4890,3TJEU@5125	NA|NA|NA
UM01250	1027.98	-1.23952	Down-Regulated	0.00011487	0.00232854	1198	1362	1541	519	801	623	176275.XP_008596121.1	0	1195	Hypocreales													Fungi	216Y8@147550,2CYQT@1,2S5RK@2759,38WDS@33154,3NVJ4@4751,3QN71@4890,3THCJ@5125	NA|NA|NA	K	Plays a complex role in regulating the basal catalytic activity of the alpha subunit
UM01409	1923.14	-1.2373	Down-Regulated	2.38e-05	0.000740114	2506	2442	2758	860	1201	1640	176275.XP_008599617.1	1.64e-177	497	Hypocreales													Fungi	21R1R@147550,2C6ZF@1,2RZ19@2759,39K9C@33154,3Q4N5@4751,3RMX0@4890,3TE0E@5125	NA|NA|NA	S	Peptidase M50B-like
UM09122	391.361	-1.23577	Down-Regulated	1.08e-06	6.17e-05	597	497	484	188	271	288	73501.XP_006670792.1	4.29e-76	242	Hypocreales													Fungi	21AMX@147550,2EAWB@1,2SH2S@2759,3A7JR@33154,3P5H5@4751,3QWK9@4890,3TIUG@5125	NA|NA|NA	S	Fungal protein of unknown function (DUF2011)
UM02359	1611.69	-1.2299	Down-Regulated	0.00940935	0.0498796	1255	2390	2685	638	1344	1129	73501.XP_006670383.1	0	1431	Hypocreales	SOG2	GO:0000003,GO:0000131,GO:0000920,GO:0005575,GO:0005622,GO:0005623,GO:0005737,GO:0005815,GO:0005816,GO:0005856,GO:0005886,GO:0005933,GO:0005937,GO:0007114,GO:0007117,GO:0007118,GO:0007154,GO:0007165,GO:0008150,GO:0008360,GO:0009987,GO:0015630,GO:0016020,GO:0019954,GO:0022414,GO:0022603,GO:0022604,GO:0023052,GO:0030427,GO:0032153,GO:0032505,GO:0032878,GO:0040007,GO:0042995,GO:0043226,GO:0043228,GO:…											Fungi	2128H@147550,39TBM@33154,3NWQU@4751,3QKX5@4890,3TGY7@5125,COG4886@1,KOG0619@2759	NA|NA|NA	S	Cell morphogenesis protein Sog2
UM09023	1450.05	-1.22786	Down-Regulated	0.000383863	0.00556289	1479	1950	2316	743	888	1145	176275.XP_008600567.1	0	2026	Hypocreales		GO:0000139,GO:0003674,GO:0005085,GO:0005086,GO:0005488,GO:0005515,GO:0005575,GO:0005622,GO:0005623,GO:0005737,GO:0005739,GO:0005794,GO:0006810,GO:0006886,GO:0006887,GO:0006950,GO:0008104,GO:0008150,GO:0009966,GO:0009967,GO:0009987,GO:0010646,GO:0010647,GO:0012505,GO:0015031,GO:0015833,GO:0016020,GO:0016192,GO:0019899,GO:0023051,GO:0023052,GO:0023056,GO:0031090,GO:0031984,GO:0032012,GO:0032014,GO:…											Fungi	2151Q@147550,39SV3@33154,3NW3N@4751,3QKKT@4890,3TF8E@5125,COG5307@1,KOG0929@2759	NA|NA|NA	U	Sec7 domain
UM09113	1135.36	-1.2268	Down-Regulated	0.00910492	0.0487907	1875	1248	1474	292	943	1011	73501.XP_006670797.1	5.1e-176	503	Hypocreales													Fungi	21P3U@147550,2EWNR@1,2SYFI@2759,3A4TX@33154,3P41M@4751,3QYGW@4890,3TT8D@5125	NA|NA|NA
UM04441	4874.22	-1.22433	Down-Regulated	0.00194596	0.0170765	5167	6731	7411	2531	4212	2488	73501.XP_006673327.1	0	961	Hypocreales	NFS1	GO:0000959,GO:0000963,GO:0002097,GO:0002098,GO:0002143,GO:0003674,GO:0003824,GO:0004123,GO:0005575,GO:0005622,GO:0005623,GO:0005634,GO:0005737,GO:0005739,GO:0005759,GO:0005829,GO:0006139,GO:0006396,GO:0006399,GO:0006400,GO:0006725,GO:0006790,GO:0006807,GO:0006873,GO:0006875,GO:0006879,GO:0008033,GO:0008150,GO:0008152,GO:0009451,GO:0009987,GO:0010467,GO:0016043,GO:0016070,GO:0016226,GO:0016740,GO:…	2.8.1.7	ko:K04487	ko00730,ko01100,ko04122,map00730,map01100,map04122		R07460,R11528,R11529	RC01789,RC02313	ko00000,ko00001,ko01000,ko02048,ko03016,ko03029				Fungi	2165B@147550,38E7D@33154,3NUA7@4751,3QMGK@4890,3THG0@5125,COG1104@1,KOG1549@2759	NA|NA|NA	E	Cysteine desulfurase
UM06845	3668.04	-1.22423	Down-Regulated	0.00433587	0.029797	8417	3147	3604	1985	2564	2426	73501.XP_006672383.1	1.74e-217	622	Hypocreales													Fungi	21B6V@147550,2F1RA@1,2T2Q4@2759,3AB1B@33154,3P85A@4751,3QWXQ@4890,3TI58@5125	NA|NA|NA
UM07690	2029.59	-1.22307	Down-Regulated	2.39e-05	0.000740403	3599	2135	2511	1011	1508	1363	176275.XP_008596726.1	0	1296	Hypocreales	VAC7	GO:0000322,GO:0000323,GO:0000324,GO:0000329,GO:0005575,GO:0005622,GO:0005623,GO:0005737,GO:0005773,GO:0005774,GO:0005942,GO:0008150,GO:0009889,GO:0009891,GO:0009893,GO:0010511,GO:0010513,GO:0010562,GO:0016020,GO:0016021,GO:0019216,GO:0019220,GO:0019222,GO:0019898,GO:0031090,GO:0031224,GO:0031323,GO:0031325,GO:0031326,GO:0031328,GO:0032991,GO:0033674,GO:0035032,GO:0042325,GO:0042327,GO:0043085,GO:…											Fungi	216V4@147550,28MMJ@1,2QU5B@2759,39SI5@33154,3NVYD@4751,3QMW0@4890,3TGBF@5125	NA|NA|NA	S	Vacuolar segregation subunit 7
UM08163	1643.44	-1.22265	Down-Regulated	0.0015404	0.0147072	1476	2378	2617	938	989	1199	176275.XP_008595496.1	0	2017	Hypocreales													Fungi	211E0@147550,2CMMH@1,2QQUM@2759,39J98@33154,3NXDK@4751,3QNGW@4890,3TCU8@5125	NA|NA|NA	S	dDENN domain protein
UM00261	2018.93	-1.22209	Down-Regulated	0.0079821	0.0450134	4242	1980	2063	1322	1570	864	73501.XP_006668088.1	7.23e-66	221	Hypocreales													Fungi	213SK@147550,29I72@1,2RRE4@2759,3ACX0@33154,3P9VC@4751,3QT9B@4890,3TEDJ@5125	NA|NA|NA	S	Myb/SANT-like DNA-binding domain
UM06752	940.956	-1.21974	Down-Regulated	0.000423245	0.00595948	938	1357	1419	490	641	670	73501.XP_006670094.1	1.23e-192	537	Hypocreales	SHO1	GO:0000902,GO:0001402,GO:0001932,GO:0001934,GO:0003674,GO:0004888,GO:0005034,GO:0005078,GO:0005198,GO:0005488,GO:0005515,GO:0005575,GO:0005622,GO:0005623,GO:0005737,GO:0005783,GO:0005886,GO:0005933,GO:0005935,GO:0005937,GO:0006950,GO:0006970,GO:0006979,GO:0007154,GO:0007163,GO:0007165,GO:0007231,GO:0007232,GO:0008064,GO:0008150,GO:0009266,GO:0009268,GO:0009272,GO:0009408,GO:0009607,GO:0009628,GO:…		ko:K11246	ko04011,map04011				ko00000,ko00001				Fungi	21820@147550,28PJ5@1,2QW7A@2759,39TEF@33154,3NYIA@4751,3QJIM@4890,3TGEB@5125	NA|NA|NA	U	Plasma membrane osmosensor that activates the high osmolarity glycerol (HOG) MAPK signaling pathway in response to high osmolarity
UM01445	680.017	-1.21941	Down-Regulated	0.00551381	0.0353351	530	1043	1090	379	473	441	176275.XP_008597917.1	0	881	Hypocreales	CWC27	GO:0000413,GO:0003674,GO:0003755,GO:0003824,GO:0005575,GO:0005622,GO:0005623,GO:0005634,GO:0005681,GO:0005684,GO:0006464,GO:0006807,GO:0008150,GO:0008152,GO:0009987,GO:0016853,GO:0016859,GO:0018193,GO:0018208,GO:0019538,GO:0032991,GO:0036211,GO:0043170,GO:0043226,GO:0043227,GO:0043229,GO:0043231,GO:0043412,GO:0044237,GO:0044238,GO:0044260,GO:0044267,GO:0044422,GO:0044424,GO:0044428,GO:0044446,GO:…	5.2.1.8	ko:K01802,ko:K12737					ko00000,ko01000,ko03041,ko03110				Fungi	217B1@147550,38DAQ@33154,3NYKX@4751,3QN1V@4890,3TEXY@5125,COG0652@1,KOG0885@2759	NA|NA|NA	O	Peptidyl-prolyl isomerase CWC27
UM02883	1299.34	-1.21799	Down-Regulated	0.00639182	0.0389221	1111	2012	1974	714	1073	674	73501.XP_006672186.1	1.15e-232	661	Hypocreales	HEM14	GO:0003674,GO:0003824,GO:0004729,GO:0005575,GO:0005622,GO:0005623,GO:0005737,GO:0005739,GO:0005740,GO:0005743,GO:0006725,GO:0006778,GO:0006779,GO:0006783,GO:0006807,GO:0008150,GO:0008152,GO:0009058,GO:0009987,GO:0016020,GO:0016491,GO:0016627,GO:0016634,GO:0018130,GO:0019438,GO:0019866,GO:0031090,GO:0031966,GO:0031967,GO:0031975,GO:0033013,GO:0033014,GO:0034641,GO:0042168,GO:0042440,GO:0043226,GO:…	1.3.3.15,1.3.3.4	ko:K00231	ko00860,ko01100,ko01110,map00860,map01100,map01110	M00121	R03222,R04178	RC00885	ko00000,ko00001,ko00002,ko01000				Fungi	215RZ@147550,38FMJ@33154,3NXXR@4751,3QQV0@4890,3TDCN@5125,COG1232@1,KOG1276@2759	NA|NA|NA	H	Catalyzes the 6-electron oxidation of protoporphyrinogen-IX to form protoporphyrin-IX
UM08274	1884.71	-1.2168	Down-Regulated	1.19e-07	8.79e-06	2892	2343	2339	925	1289	1417	176275.XP_008600347.1	5.3e-202	558	Hypocreales	SDH2	GO:0000104,GO:0003674,GO:0003824,GO:0005575,GO:0005622,GO:0005623,GO:0005737,GO:0005739,GO:0005740,GO:0005743,GO:0005746,GO:0005749,GO:0006082,GO:0006091,GO:0006099,GO:0006101,GO:0006105,GO:0006119,GO:0006121,GO:0006139,GO:0006163,GO:0006725,GO:0006753,GO:0006793,GO:0006796,GO:0006807,GO:0008150,GO:0008152,GO:0008177,GO:0009060,GO:0009117,GO:0009123,GO:0009126,GO:0009141,GO:0009144,GO:0009150,GO:…	1.3.5.1	ko:K00235	ko00020,ko00190,ko01100,ko01110,ko01120,ko01130,ko01200,ko04714,ko04932,ko05010,ko05012,ko05016,map00020,map00190,map01100,map01110,map01120,map01130,map01200,map04714,map04932,map05010,map05012,map05016	M00009,M00011,M00148	R02164	RC00045	ko00000,ko00001,ko00002,ko01000				Fungi	211ZH@147550,38CDD@33154,3NVAA@4751,3QNWJ@4890,3TG7B@5125,COG0479@1,KOG3049@2759	NA|NA|NA	C	Iron-sulfur protein (IP) subunit of succinate dehydrogenase (SDH) that is involved in complex II of the mitochondrial electron transport chain and is responsible for transferring electrons from succinate to ubiquinone (coenzyme Q)
UM07543	372.593	-1.21577	Down-Regulated	0.00308774	0.02364	719	359	442	178	334	201	73501.XP_006671204.1	0	973	Hypocreales		GO:0000228,GO:0000731,GO:0000785,GO:0000790,GO:0003674,GO:0003824,GO:0003887,GO:0005575,GO:0005622,GO:0005623,GO:0005634,GO:0005694,GO:0005737,GO:0006139,GO:0006259,GO:0006281,GO:0006301,GO:0006725,GO:0006807,GO:0006950,GO:0006974,GO:0008150,GO:0008152,GO:0009058,GO:0009059,GO:0009607,GO:0009719,GO:0009987,GO:0016740,GO:0016772,GO:0016779,GO:0018130,GO:0019438,GO:0019985,GO:0031974,GO:0031981,GO:…	2.7.7.7	ko:K03511	ko03460,ko05200,ko05202,ko05210,ko05212,ko05213,ko05214,ko05216,ko05217,ko05218,ko05220,ko05222,ko05223,ko05224,ko05225,ko05226,map03460,map05200,map05202,map05210,map05212,map05213,map05214,map05216,map05217,map05218,map05220,map05222,map05223,map05224,map05225,map05226				ko00000,ko00001,ko01000,ko03400				Fungi	212KI@147550,38BXY@33154,3NUPN@4751,3QNQC@4890,3TH2K@5125,COG0389@1,KOG2094@2759	NA|NA|NA	L	impB/mucB/samB family C-terminal domain
UM04461	1800.59	-1.21431	Down-Regulated	0.00139969	0.013761	2385	2278	2523	702	1686	1104	176275.XP_008594453.1	2.06e-279	784	Hypocreales	MPE1	GO:0003674,GO:0003676,GO:0003723,GO:0003824,GO:0005488,GO:0005575,GO:0005622,GO:0005623,GO:0005634,GO:0005654,GO:0005737,GO:0005829,GO:0005847,GO:0005849,GO:0006139,GO:0006378,GO:0006379,GO:0006396,GO:0006397,GO:0006464,GO:0006725,GO:0006807,GO:0008150,GO:0008152,GO:0009987,GO:0010467,GO:0016070,GO:0016071,GO:0016567,GO:0016740,GO:0019538,GO:0019787,GO:0031123,GO:0031124,GO:0031974,GO:0031981,GO:…		ko:K15541	ko03015,map03015				ko00000,ko00001,ko03019				Fungi	213D4@147550,39G1W@33154,3NUJN@4751,3QJFP@4890,3TFGV@5125,COG5222@1,KOG0314@2759	NA|NA|NA	O	Retinoblastoma-binding protein
UM02279	2833.57	-1.2125	Down-Regulated	0.00466941	0.0312005	2239	4154	4702	1445	2001	2003	73501.XP_006670469.1	0	2479	Hypocreales	SPF1	GO:0003674,GO:0003824,GO:0005215,GO:0005388,GO:0005575,GO:0005622,GO:0005623,GO:0005737,GO:0005739,GO:0005783,GO:0005789,GO:0005794,GO:0005801,GO:0005886,GO:0005887,GO:0006810,GO:0006811,GO:0006812,GO:0006816,GO:0006873,GO:0006874,GO:0006875,GO:0008150,GO:0008324,GO:0009987,GO:0012505,GO:0015075,GO:0015085,GO:0015318,GO:0015399,GO:0015405,GO:0015662,GO:0016020,GO:0016021,GO:0016462,GO:0016787,GO:…	3.6.3.8	ko:K01537,ko:K14950					ko00000,ko01000	3.A.3.10,3.A.3.2			Fungi	214GU@147550,38DBB@33154,3NV0M@4751,3QP8N@4890,3TEXB@5125,COG0474@1,KOG0209@2759	NA|NA|NA	P	cation-transporting atpase
UM03669	207.041	-1.21225	Down-Regulated	0.00332185	0.024877	208	308	300	80	156	169	176275.XP_008594794.1	0	1711	Hypocreales		GO:0003674,GO:0005215,GO:0005310,GO:0005342,GO:0005575,GO:0005622,GO:0005623,GO:0005737,GO:0005773,GO:0005774,GO:0005783,GO:0006810,GO:0006811,GO:0006820,GO:0006835,GO:0008150,GO:0008509,GO:0008514,GO:0012505,GO:0015075,GO:0015140,GO:0015318,GO:0015556,GO:0015711,GO:0015740,GO:0015743,GO:0015849,GO:0016020,GO:0016021,GO:0022857,GO:0031090,GO:0031224,GO:0034220,GO:0043226,GO:0043227,GO:0043229,GO:…											Fungi	217BZ@147550,39UYB@33154,3NWQG@4751,3QJRM@4890,3TCRF@5125,KOG4711@1,KOG4711@2759	NA|NA|NA	S	Putative ER transporter, 6TM, N-terminal
UM04115	688.192	-1.21187	Down-Regulated	8.31e-07	4.85e-05	932	884	931	350	438	540	73501.XP_006665320.1	0	1017	Hypocreales	NGG1	GO:0000123,GO:0000124,GO:0000228,GO:0000785,GO:0000790,GO:0003674,GO:0003712,GO:0003713,GO:0005575,GO:0005622,GO:0005623,GO:0005634,GO:0005654,GO:0005671,GO:0005694,GO:0006325,GO:0006338,GO:0006355,GO:0006357,GO:0006464,GO:0006473,GO:0006475,GO:0006807,GO:0006996,GO:0008150,GO:0008152,GO:0009889,GO:0009891,GO:0009893,GO:0009987,GO:0010468,GO:0010556,GO:0010557,GO:0010604,GO:0016043,GO:0016569,GO:…		ko:K11315	ko05165,map05165				ko00000,ko00001,ko03021,ko03036				Fungi	211QB@147550,38FA0@33154,3NZVY@4751,3QME8@4890,3TCX9@5125,KOG4191@1,KOG4191@2759	NA|NA|NA	B	Histone acetyltransferases subunit 3
UM07166	1903.02	-1.20957	Down-Regulated	0.00633054	0.038628	4334	1658	1849	1253	1151	1188	176275.XP_008601014.1	0	979	Hypocreales	UBP6	GO:0000502,GO:0003674,GO:0003824,GO:0004843,GO:0005575,GO:0005622,GO:0005623,GO:0005838,GO:0006464,GO:0006508,GO:0006511,GO:0006807,GO:0008150,GO:0008152,GO:0008233,GO:0008234,GO:0009056,GO:0009057,GO:0009892,GO:0009894,GO:0009895,GO:0009987,GO:0010498,GO:0010605,GO:0016579,GO:0016787,GO:0019222,GO:0019538,GO:0019783,GO:0019941,GO:0022624,GO:0030162,GO:0030163,GO:0031323,GO:0031324,GO:0031329,GO:…	3.4.19.12	ko:K11843					ko00000,ko01000,ko01002,ko04121				Fungi	216UQ@147550,38F2F@33154,3NUIQ@4751,3QMX4@4890,3TD0T@5125,KOG1872@1,KOG1872@2759	NA|NA|NA	O	Belongs to the peptidase C19 family
UM08549	1004.69	-1.20861	Down-Regulated	0.000400458	0.00571069	1107	1350	1517	614	717	572	73501.XP_006669097.1	0	2313	Hypocreales		GO:0000228,GO:0000724,GO:0000725,GO:0000726,GO:0000785,GO:0000790,GO:0003674,GO:0003824,GO:0004386,GO:0004842,GO:0005488,GO:0005575,GO:0005622,GO:0005623,GO:0005634,GO:0005694,GO:0005737,GO:0005739,GO:0006139,GO:0006259,GO:0006281,GO:0006302,GO:0006303,GO:0006310,GO:0006464,GO:0006725,GO:0006807,GO:0006950,GO:0006974,GO:0008094,GO:0008150,GO:0008152,GO:0008270,GO:0009987,GO:0016462,GO:0016567,GO:…	2.3.2.27	ko:K15710					ko00000,ko01000,ko04121				Fungi	218BP@147550,38QEB@33154,3NW30@4751,3QPWM@4890,3TH7I@5125,COG0553@1,KOG0298@2759	NA|NA|NA	L	Zinc finger, C3HC4 type (RING finger)
UM06945	60.4027	-1.20709	Down-Regulated	0.00125793	0.0127058	79	73	89	28	44	45	73501.XP_006671246.1	4.63e-47	175	Hypocreales													Fungi	213UR@147550,2D1RK@1,2SJ0M@2759,39YFY@33154,3P1EH@4751,3QSPQ@4890,3TK72@5125	NA|NA|NA	T	Conserved hypothetical protein
UM01345	245.334	-1.20571	Down-Regulated	0.00740181	0.0431305	457	252	287	115	240	116	176275.XP_008598817.1	1.6e-103	302	Hypocreales													Fungi	21A0U@147550,2CBU4@1,2SERM@2759,3A3UE@33154,3P3YD@4751,3QY9A@4890,3TII6@5125	NA|NA|NA	S	Glu-tRNAGln amidotransferase C subunit
UM09364	2192.65	-1.20325	Down-Regulated	0.00284299	0.0223017	1925	3164	3505	1292	1569	1319	176275.XP_008602051.1	0	1425	Hypocreales													Fungi	217E6@147550,38EA8@33154,3NTX8@4751,3QNKY@4890,3TF35@5125,COG0666@1,KOG0504@2759	NA|NA|NA	F	DIL and Ankyrin domain
UM08610	454.074	-1.19788	Down-Regulated	0.00141855	0.0138657	723	490	612	266	197	417	176275.XP_008600444.1	1.96e-185	521	Hypocreales			4.2.1.18	ko:K05607	ko00280,ko01100,map00280,map01100	M00036	R02085	RC02416	ko00000,ko00001,ko00002,ko01000				Fungi	214NA@147550,38CD5@33154,3NWFN@4751,3QQIG@4890,3TDZZ@5125,COG1024@1,KOG1679@2759	NA|NA|NA	I	hydratase
UM05530	1473.71	-1.19718	Down-Regulated	0.00096759	0.0106114	3050	1417	1547	790	978	1083	73501.XP_006666388.1	0	1193	Hypocreales													Fungi	213AM@147550,28KR8@1,2QT79@2759,39CD3@33154,3NWDE@4751,3QS81@4890,3TEPZ@5125	NA|NA|NA	K	GAL4-like Zn(II)2Cys6 (or C6 zinc) binuclear cluster DNA-binding domain
UM00066	194.683	-1.19529	Down-Regulated	0.000231374	0.00388248	270	243	262	135	115	119
UM05874	54.5663	-1.19311	Down-Regulated	0.00942824	0.0498909	91	72	56	21	50	36	73501.XP_006671279.1	1.13e-235	661	Hypocreales													Fungi	2186J@147550,2B7N9@1,2S0PW@2759,3A3CR@33154,3P3RQ@4751,3QTB3@4890,3TDDM@5125	NA|NA|NA
UM05568	1912.88	-1.18902	Down-Regulated	0.00439973	0.0300278	4142	1795	1880	1258	1261	1124	176275.XP_008593911.1	0	2800	Hypocreales	VPS10	GO:0000322,GO:0000323,GO:0000324,GO:0003674,GO:0005048,GO:0005488,GO:0005575,GO:0005622,GO:0005623,GO:0005737,GO:0005768,GO:0005770,GO:0005773,GO:0005783,GO:0005794,GO:0006605,GO:0006623,GO:0006810,GO:0006886,GO:0006892,GO:0006895,GO:0006896,GO:0007034,GO:0008104,GO:0008150,GO:0012505,GO:0015031,GO:0015833,GO:0016020,GO:0016021,GO:0016192,GO:0016482,GO:0031224,GO:0031410,GO:0031982,GO:0033036,GO:…											Fungi	213MD@147550,38E47@33154,3NUWY@4751,3QJUK@4890,3TGZX@5125,KOG3511@1,KOG3511@2759	NA|NA|NA	U	Functions as a sorting receptor in the Golgi compartment required for the intracellular sorting and delivery of soluble vacuolar proteins, like carboxypeptidase Y (CPY) and proteinase A
UM02458	541.293	-1.18861	Down-Regulated	0.000269447	0.00432617	586	728	817	316	378	348	73501.XP_006669250.1	8.01e-184	525	Hypocreales													Fungi	215F7@147550,2C4CQ@1,2S7GF@2759,3A1KG@33154,3P2TP@4751,3QVK5@4890,3TE23@5125	NA|NA|NA
UM03998	340.245	-1.18847	Down-Regulated	0.00349431	0.0255985	343	418	578	188	172	304	176275.XP_008598594.1	0	1630	Hypocreales													Fungi	21308@147550,38HAN@33154,3NWXR@4751,3QMBH@4890,3TCY1@5125,KOG4711@1,KOG4711@2759	NA|NA|NA	S	Fusaric acid resistance protein-like
UM07321	342.348	-1.18618	Down-Regulated	0.000916673	0.0102933	344	478	521	208	208	244	176275.XP_008603406.1	4.25e-95	321	Hypocreales	RAV1	GO:0003674,GO:0005488,GO:0005575,GO:0005622,GO:0005623,GO:0005737,GO:0005768,GO:0006810,GO:0006873,GO:0006885,GO:0007034,GO:0007035,GO:0008150,GO:0009987,GO:0010008,GO:0010035,GO:0010038,GO:0010043,GO:0012505,GO:0016020,GO:0016043,GO:0016192,GO:0016482,GO:0019725,GO:0019898,GO:0022607,GO:0030003,GO:0030004,GO:0030641,GO:0031090,GO:0031410,GO:0031982,GO:0032991,GO:0034622,GO:0042221,GO:0042592,GO:…											Fungi	214M9@147550,38E6B@33154,3NXZY@4751,3QJTC@4890,3TH91@5125,KOG1064@1,KOG1064@2759	NA|NA|NA	S	RAVE protein 1 C terminal
UM04891	266.538	-1.18358	Down-Regulated	0.0022284	0.0188559	281	356	411	110	181	238	176275.XP_008593950.1	3.11e-190	539	Hypocreales													Fungi	21A2H@147550,2RB81@2759,3A365@33154,3P331@4751,3QU7I@4890,3TJB6@5125,COG1181@1	NA|NA|NA	H	D-ala D-ala ligase C-terminus
UM05861	504.244	-1.18239	Down-Regulated	0.00229312	0.0192033	1053	496	503	258	384	341	73501.XP_006671267.1	1.45e-218	615	Hypocreales			4.1.1.65	ko:K01613	ko00564,ko01100,ko01110,map00564,map01100,map01110	M00093	R02055	RC00299	ko00000,ko00001,ko00002,ko01000				Fungi	21P97@147550,3AGXM@33154,3PBFE@4751,3R304@4890,3TD6N@5125,COG0688@1,KOG2419@2759	NA|NA|NA	I	phosphatidylserine decarboxylase family protein
UM01135	325.966	-1.17779	Down-Regulated	0.00100288	0.0108518	570	362	378	163	285	187	73501.XP_006670509.1	4.94e-92	281	Hypocreales		GO:0005575,GO:0005622,GO:0005623,GO:0005737,GO:0005739,GO:0043226,GO:0043227,GO:0043229,GO:0043231,GO:0044424,GO:0044444,GO:0044464											Fungi	21A1Y@147550,39ZZT@33154,3P1ZN@4751,3QVQH@4890,3TI0J@5125,KOG4690@1,KOG4690@2759	NA|NA|NA	S	Oxidoreductase-like protein, N-terminal
UM03539	4087.75	-1.17495	Down-Regulated	0.00323302	0.0243945	3587	5720	6630	2107	3173	2709	176275.XP_008593579.1	0	3150	Hypocreales	RPO21	GO:0000228,GO:0000428,GO:0000731,GO:0000785,GO:0000790,GO:0003674,GO:0003676,GO:0003677,GO:0005488,GO:0005575,GO:0005622,GO:0005623,GO:0005634,GO:0005654,GO:0005665,GO:0005694,GO:0005737,GO:0005739,GO:0006139,GO:0006259,GO:0006281,GO:0006301,GO:0006351,GO:0006366,GO:0006725,GO:0006807,GO:0006950,GO:0006974,GO:0008150,GO:0008152,GO:0009058,GO:0009059,GO:0009987,GO:0010467,GO:0010494,GO:0016070,GO:…	2.7.7.6	ko:K03006	ko00230,ko00240,ko01100,ko03020,ko05016,ko05168,ko05169,map00230,map00240,map01100,map03020,map05016,map05168,map05169	M00180	R00435,R00441,R00442,R00443	RC02795	br01611,ko00000,ko00001,ko00002,ko01000,ko03021,ko03400				Fungi	215NY@147550,38CEW@33154,3NWQ7@4751,3QM1W@4890,3TGYR@5125,COG0086@1,KOG0260@2759	NA|NA|NA	K	DNA-dependent RNA polymerase catalyzes the transcription of DNA into RNA using the four ribonucleoside triphosphates as substrates
UM02026	1087.79	-1.17325	Down-Regulated	0.000677336	0.00850433	1134	1511	1616	657	605	856	73501.XP_006667595.1	0	1230	Hypocreales													Fungi	2156N@147550,2D3VB@1,2SSWS@2759,3A2QZ@33154,3P3PJ@4751,3QR1R@4890,3THM6@5125	NA|NA|NA
UM03704	16246.1	-1.17203	Down-Regulated	0.00328823	0.0246673	25294	19077	20424	6301	16173	9681	176275.XP_008594827.1	0	1248	Hypocreales	SSC1	GO:0001405,GO:0003674,GO:0003824,GO:0005488,GO:0005515,GO:0005575,GO:0005576,GO:0005618,GO:0005622,GO:0005623,GO:0005737,GO:0005739,GO:0005740,GO:0005743,GO:0005744,GO:0005759,GO:0005886,GO:0006457,GO:0006605,GO:0006626,GO:0006790,GO:0006810,GO:0006839,GO:0006886,GO:0006950,GO:0006970,GO:0006996,GO:0007005,GO:0008104,GO:0008150,GO:0008152,GO:0009277,GO:0009295,GO:0009628,GO:0009847,GO:0009893,GO:…		ko:K04043	ko03018,ko04212,ko05152,map03018,map04212,map05152				ko00000,ko00001,ko03019,ko03029,ko03110,ko04147	1.A.33.1			Fungi	2133A@147550,38EJA@33154,3NVS1@4751,3QP9J@4890,3TFCK@5125,COG0443@1,KOG0102@2759	NA|NA|NA	O	Heat shock protein
UM08689	540.409	-1.17066	Down-Regulated	0.00293825	0.0227689	475	759	871	308	363	383	73501.XP_006668941.1	0	1216	Hypocreales													Fungi	216I4@147550,2D228@1,2SK5F@2759,39WP7@33154,3P1ET@4751,3QQ5M@4890,3TD3A@5125	NA|NA|NA	L	Fungal specific transcription factor domain
UM08849	1879.65	-1.16953	Down-Regulated	0.00276743	0.0218627	3882	1749	1999	1168	1365	1096	176275.XP_008603320.1	0	1177	Hypocreales													Fungi	219CG@147550,2D1RK@1,2SJ0M@2759,3AEVT@33154,3PCUK@4751,3R14M@4890,3TKRC@5125	NA|NA|NA	S	Metalloprotease-like protein
UM02528	514.21	-1.16944	Down-Regulated	0.00744683	0.0433363	1131	466	499	261	427	319	73501.XP_006672241.1	2.41e-302	833	Hypocreales		GO:0000322,GO:0000323,GO:0000324,GO:0000329,GO:0003674,GO:0003824,GO:0005575,GO:0005622,GO:0005623,GO:0005737,GO:0005773,GO:0005774,GO:0016020,GO:0016021,GO:0016787,GO:0031090,GO:0031166,GO:0031224,GO:0031300,GO:0031301,GO:0031310,GO:0043226,GO:0043227,GO:0043229,GO:0043231,GO:0044422,GO:0044424,GO:0044425,GO:0044437,GO:0044444,GO:0044446,GO:0044464,GO:0071627,GO:0071628,GO:0098588,GO:0098805,GO:…											Fungi	212TT@147550,2QQW9@2759,38G62@33154,3NX1B@4751,3QJHA@4890,3TDWF@5125,COG0596@1	NA|NA|NA	S	integral membrane protein
UM00989	337.571	-1.16829	Down-Regulated	0.00834513	0.0463923	263	514	531	206	214	236	73501.XP_006672994.1	5.8e-129	368	Hypocreales		GO:0000175,GO:0000176,GO:0000177,GO:0000178,GO:0000184,GO:0000228,GO:0000288,GO:0000291,GO:0000459,GO:0000460,GO:0000466,GO:0000467,GO:0000469,GO:0000785,GO:0000790,GO:0000956,GO:0003674,GO:0003676,GO:0003723,GO:0003824,GO:0004518,GO:0004527,GO:0004532,GO:0004540,GO:0005488,GO:0005575,GO:0005622,GO:0005623,GO:0005634,GO:0005694,GO:0005730,GO:0005737,GO:0006139,GO:0006364,GO:0006396,GO:0006399,GO:…		ko:K07573	ko03018,map03018	M00390,M00391			ko00000,ko00001,ko00002,ko03019				Fungi	212YS@147550,39SCB@33154,3NYXY@4751,3QS6U@4890,3TD1Q@5125,COG1096@1,KOG3409@2759	NA|NA|NA	JK	Putative DNA-binding domain
UM03107	829.507	-1.1662	Down-Regulated	0.00402358	0.0283492	821	1126	1294	399	744	486	73501.XP_006667825.1	1.27e-117	344	Hypocreales													Fungi	219UU@147550,2D40A@1,2STER@2759,3A92X@33154,3P717@4751,3QWF5@4890,3TJBV@5125	NA|NA|NA
UM01959	480.565	-1.16572	Down-Regulated	0.0035002	0.0255985	440	726	703	272	373	291	176275.XP_008594398.1	3.87e-95	293	Hypocreales	FAF1	GO:0000462,GO:0005575,GO:0005622,GO:0005623,GO:0005634,GO:0005730,GO:0005737,GO:0006139,GO:0006364,GO:0006396,GO:0006725,GO:0006807,GO:0008150,GO:0008152,GO:0009987,GO:0010467,GO:0016070,GO:0016072,GO:0022613,GO:0030490,GO:0031974,GO:0031981,GO:0034470,GO:0034641,GO:0034660,GO:0042254,GO:0042274,GO:0043170,GO:0043226,GO:0043227,GO:0043228,GO:0043229,GO:0043231,GO:0043232,GO:0043233,GO:0044085,GO:…											Fungi	2190T@147550,28P2M@1,2QVP1@2759,3A27X@33154,3P2R3@4751,3QR24@4890,3TGBD@5125	NA|NA|NA	S	Domain of unknown function (DUF4602)
UM00549	1120.32	-1.16241	Down-Regulated	0.00937695	0.0498149	886	1674	1779	503	915	806	73501.XP_006673614.1	2.4e-255	717	Hypocreales		GO:0000154,GO:0000451,GO:0000453,GO:0000959,GO:0000963,GO:0001510,GO:0003674,GO:0003824,GO:0005575,GO:0005622,GO:0005623,GO:0005737,GO:0005739,GO:0006139,GO:0006364,GO:0006396,GO:0006725,GO:0006807,GO:0008150,GO:0008152,GO:0008168,GO:0008170,GO:0008171,GO:0008173,GO:0008649,GO:0008757,GO:0008989,GO:0009451,GO:0009987,GO:0010467,GO:0016070,GO:0016072,GO:0016435,GO:0016740,GO:0016741,GO:0022613,GO:…	2.1.1.185	ko:K03218,ko:K15507					ko00000,ko01000,ko03009				Fungi	213Q8@147550,39RM2@33154,3NWQP@4751,3QQRR@4890,3TGTZ@5125,COG0566@1,KOG0838@2759	NA|NA|NA	A	RNA 2'-O ribose methyltransferase substrate binding
UM00743	68.1069	-1.15921	Down-Regulated	0.00116854	0.0120317	103	90	77	36	52	46	73501.XP_006668476.1	0	1519	Hypocreales		GO:0000003,GO:0000228,GO:0000280,GO:0000775,GO:0000785,GO:0000790,GO:0000792,GO:0001172,GO:0003674,GO:0003824,GO:0003968,GO:0005575,GO:0005622,GO:0005623,GO:0005634,GO:0005694,GO:0005720,GO:0005721,GO:0005737,GO:0006139,GO:0006325,GO:0006342,GO:0006355,GO:0006396,GO:0006725,GO:0006807,GO:0006996,GO:0007049,GO:0007059,GO:0007127,GO:0008104,GO:0008150,GO:0008152,GO:0009058,GO:0009059,GO:0009889,GO:…	2.7.7.48	ko:K11699					ko00000,ko01000,ko03036				Fungi	2152M@147550,38HE1@33154,3NV3Z@4751,3QJP9@4890,3TEZU@5125,KOG0988@1,KOG0988@2759	NA|NA|NA	A	RNA polymerase
UM03371	1956.09	-1.15819	Down-Regulated	0.000195067	0.0034011	2113	2569	2973	1100	1393	1346	176275.XP_008602468.1	0	2263	Hypocreales		GO:0000151,GO:0000153,GO:0000835,GO:0000837,GO:0003674,GO:0003824,GO:0004842,GO:0005488,GO:0005575,GO:0005622,GO:0005623,GO:0005634,GO:0005635,GO:0005637,GO:0005737,GO:0005783,GO:0005789,GO:0006464,GO:0006508,GO:0006511,GO:0006807,GO:0006950,GO:0008150,GO:0008152,GO:0008270,GO:0009056,GO:0009057,GO:0009987,GO:0010033,GO:0010243,GO:0010498,GO:0012505,GO:0016020,GO:0016021,GO:0016567,GO:0016740,GO:…	2.3.2.27	ko:K10661	ko04141,map04141				ko00000,ko00001,ko01000,ko04121				Fungi	215K7@147550,38GYJ@33154,3NWVQ@4751,3QNYB@4890,3TGS3@5125,COG5183@1,KOG1609@2759	NA|NA|NA	A	The RING-variant domain is a C4HC3 zinc-finger like motif found in a number of cellular and viral proteins. Some of these proteins have been shown both in vivo and in vitro to have ubiquitin E3 ligase activity.
UM03073	701.736	-1.15737	Down-Regulated	0.00221833	0.0188131	754	927	1064	358	619	402	176275.XP_008597453.1	0	1189	Hypocreales		GO:0000118,GO:0000122,GO:0000228,GO:0000785,GO:0000790,GO:0000976,GO:0000977,GO:0001012,GO:0001067,GO:0003674,GO:0003676,GO:0003677,GO:0003682,GO:0003690,GO:0003712,GO:0003824,GO:0005488,GO:0005515,GO:0005575,GO:0005622,GO:0005623,GO:0005634,GO:0005654,GO:0005694,GO:0006139,GO:0006275,GO:0006325,GO:0006338,GO:0006342,GO:0006351,GO:0006354,GO:0006355,GO:0006357,GO:0006366,GO:0006368,GO:0006464,GO:…											Fungi	211MS@147550,38CTP@33154,3NXE4@4751,3QQ8M@4890,3TDY8@5125,KOG4299@1,KOG4299@2759	NA|NA|NA	S	phd-finger domain-containing protein
UM00645	620.844	-1.15609	Down-Regulated	0.00487206	0.0321693	703	861	866	240	596	405	176275.XP_008601578.1	2.44e-252	705	Hypocreales													Fungi	217RE@147550,3A1CC@33154,3P1H8@4751,3QQXX@4890,3TDRW@5125,KOG2246@1,KOG2246@2759	NA|NA|NA	I	Glycosyltransferase family 31
UM07642	3346.98	-1.15589	Down-Regulated	0.00215988	0.0184157	3211	4786	5025	1921	2627	1995	176275.XP_008596834.1	0	874	Hypocreales	PRS1	GO:0002189,GO:0003674,GO:0003824,GO:0004749,GO:0005575,GO:0005622,GO:0005623,GO:0005737,GO:0006015,GO:0006793,GO:0006796,GO:0008150,GO:0008152,GO:0009058,GO:0009987,GO:0010494,GO:0016043,GO:0016740,GO:0016772,GO:0016778,GO:0019637,GO:0019693,GO:0031505,GO:0032991,GO:0035770,GO:0036464,GO:0043226,GO:0043228,GO:0043229,GO:0043232,GO:0044237,GO:0044424,GO:0044444,GO:0044464,GO:0045229,GO:0046390,GO:…	2.7.6.1	ko:K00948	ko00030,ko00230,ko01100,ko01110,ko01120,ko01130,ko01200,ko01230,map00030,map00230,map01100,map01110,map01120,map01130,map01200,map01230	M00005	R01049	RC00002,RC00078	ko00000,ko00001,ko00002,ko01000			iMM904.YKL181W,iND750.YKL181W	Fungi	213ZH@147550,38CMV@33154,3NVTN@4751,3QMN1@4890,3TEQK@5125,COG0462@1,KOG1448@2759	NA|NA|NA	EF	Ribose-phosphate pyrophosphokinase
UM00407	182.767	-1.1553	Down-Regulated	0.00692927	0.0413275	154	273	281	98	137	125	73501.XP_006665695.1	6.54e-63	192	Hypocreales													Fungi	21BYJ@147550,2C3MA@1,2SZ4D@2759,3ABE8@33154,3P8K4@4751,3QZXK@4890,3TJ39@5125	NA|NA|NA	S	MIOREX complex component 7
UM08545	1291.86	-1.15388	Down-Regulated	0.000220843	0.00374803	1443	1723	1889	710	994	836	73501.XP_006670198.1	0	1414	Hypocreales	KEX2	GO:0000139,GO:0000322,GO:0000323,GO:0000324,GO:0003674,GO:0003824,GO:0004175,GO:0004252,GO:0004857,GO:0004866,GO:0004867,GO:0005488,GO:0005515,GO:0005575,GO:0005622,GO:0005623,GO:0005737,GO:0005773,GO:0005794,GO:0005802,GO:0006508,GO:0006807,GO:0007323,GO:0008150,GO:0008152,GO:0008233,GO:0008236,GO:0009892,GO:0009986,GO:0010466,GO:0010467,GO:0010605,GO:0010951,GO:0012505,GO:0016020,GO:0016485,GO:…	3.4.21.61	ko:K01341					ko00000,ko01000,ko01002,ko03110				Fungi	217SP@147550,38C1N@33154,3NV4P@4751,3QNAI@4890,3THW0@5125,COG1404@1,KOG3525@2759	NA|NA|NA	O	Belongs to the peptidase S8 family
UM03947	1524.19	-1.15312	Down-Regulated	0.00201585	0.0175394	2266	1804	1972	660	1481	887	176275.XP_008598658.1	1.18e-305	849	Hypocreales				ko:K14617	ko04977,map04977				ko00000,ko00001				Fungi	211MP@147550,28HRH@1,2QQ2T@2759,38BNI@33154,3NW8C@4751,3QK08@4890,3TDT1@5125	NA|NA|NA	U	Lysosomal cobalamin transporter
UM08151	1049.51	-1.15093	Down-Regulated	0.00753957	0.0436484	1042	1449	1595	606	938	502	73501.XP_006674012.1	0	951	Hypocreales		GO:0000375,GO:0000377,GO:0000387,GO:0000398,GO:0000481,GO:0005575,GO:0005622,GO:0005623,GO:0005634,GO:0005681,GO:0006139,GO:0006364,GO:0006396,GO:0006397,GO:0006725,GO:0006807,GO:0008150,GO:0008152,GO:0008380,GO:0009987,GO:0010467,GO:0016043,GO:0016070,GO:0016071,GO:0016072,GO:0022607,GO:0022613,GO:0022618,GO:0030532,GO:0032991,GO:0034470,GO:0034622,GO:0034641,GO:0034660,GO:0042254,GO:0043170,GO:…		ko:K11984	ko03040,map03040	M00354			ko00000,ko00001,ko00002,ko03041,ko04121				Fungi	2177N@147550,38FUE@33154,3NXEM@4751,3QNUI@4890,3TFRB@5125,KOG2217@1,KOG2217@2759	NA|NA|NA	A	SART-1 family
UM03312	5092.54	-1.15029	Down-Regulated	0.000985578	0.0107035	9304	5224	5895	2118	4017	4108	176275.XP_008603084.1	0	2402	Hypocreales			3.6.3.1	ko:K01530					ko00000,ko01000				Fungi	215J4@147550,38FTG@33154,3NWJZ@4751,3QJWP@4890,3TE66@5125,COG0474@1,KOG0206@2759	NA|NA|NA	P	Belongs to the cation transport ATPase (P-type) (TC 3.A.3) family. Type IV subfamily
UM08390	1499.71	-1.14734	Down-Regulated	0.00845022	0.0466858	1290	2212	2301	876	1250	808	73501.XP_006666311.1	0	981	Hypocreales													Fungi	21RYV@147550,38VVB@33154,3NZRH@4751,3QMQR@4890,3TUZG@5125,KOG2458@1,KOG2458@2759	NA|NA|NA	S	Putative lipopolysaccharide-modifying enzyme.
UM04910	827.367	-1.14601	Down-Regulated	6.34e-05	0.0015144	965	1052	1223	432	599	613	73501.XP_006669994.1	0	949	Hypocreales													Fungi	214TP@147550,2DC53@1,2S5JC@2759,39TJR@33154,3NYQQ@4751,3QM06@4890,3TCYE@5125	NA|NA|NA	S	Transcription initiation factor TFIID component TAF4 family
UM00083	209.825	-1.14014	Down-Regulated	0.00457796	0.0308783	214	274	329	98	124	202	655981.L8FV20	5.18e-34	145	Leotiomycetes													Fungi	210X4@147548,39ZE5@33154,3NZSU@4751,3QZNQ@4890,KOG0039@1,KOG0039@2759	NA|NA|NA	PQ	Ferric reductase like transmembrane component
UM05429	594.698	-1.13863	Down-Regulated	1.79e-06	9.23e-05	809	764	765	345	379	456	73501.XP_006670745.1	0	1274	Hypocreales	rad17	GO:0000003,GO:0000075,GO:0000076,GO:0000077,GO:0000166,GO:0000228,GO:0000278,GO:0000280,GO:0000723,GO:0000785,GO:0000790,GO:0000792,GO:0003674,GO:0003682,GO:0005488,GO:0005524,GO:0005575,GO:0005622,GO:0005623,GO:0005634,GO:0005694,GO:0006139,GO:0006259,GO:0006281,GO:0006289,GO:0006310,GO:0006725,GO:0006807,GO:0006950,GO:0006974,GO:0006996,GO:0007049,GO:0007093,GO:0007095,GO:0007127,GO:0007131,GO:…		ko:K06662	ko04111,ko04113,map04111,map04113				ko00000,ko00001,ko03400				Fungi	214YN@147550,39UQ0@33154,3NWWG@4751,3QRID@4890,3TDSX@5125,COG0470@1,KOG1970@2759	NA|NA|NA	DL	cell cycle checkpoint protein
UM05068	956.675	-1.13691	Down-Regulated	8.28e-07	4.85e-05	1293	1205	1262	553	675	667	73501.XP_006669777.1	0	1702	Hypocreales		GO:0000075,GO:0000278,GO:0000910,GO:0001100,GO:0005575,GO:0005622,GO:0005623,GO:0005737,GO:0005815,GO:0005816,GO:0005856,GO:0007049,GO:0007088,GO:0007093,GO:0007096,GO:0007346,GO:0008150,GO:0009966,GO:0009968,GO:0009987,GO:0010564,GO:0010639,GO:0010646,GO:0010648,GO:0010948,GO:0010965,GO:0010974,GO:0015630,GO:0022402,GO:0023051,GO:0023057,GO:0030071,GO:0031029,GO:0031030,GO:0031577,GO:0031578,GO:…											Fungi	2137E@147550,28QCU@1,2QX1K@2759,39IW9@33154,3NZ18@4751,3QK1E@4890,3TGSK@5125	NA|NA|NA	S	Cytokinesis
UM03558	2495.55	-1.13658	Down-Regulated	0.00772486	0.0440919	4259	2785	2887	1866	1885	1046	176275.XP_008593597.1	1.75e-112	326	Hypocreales	YET3	GO:0005575,GO:0005622,GO:0005623,GO:0005737,GO:0005783,GO:0005789,GO:0006810,GO:0006888,GO:0008104,GO:0008150,GO:0012505,GO:0016020,GO:0016021,GO:0016192,GO:0031224,GO:0031984,GO:0033036,GO:0033365,GO:0034613,GO:0042175,GO:0043226,GO:0043227,GO:0043229,GO:0043231,GO:0044422,GO:0044424,GO:0044425,GO:0044432,GO:0044444,GO:0044446,GO:0044464,GO:0046907,GO:0048193,GO:0051179,GO:0051234,GO:0051641,GO:…		ko:K14009,ko:K20405	ko04141,ko04150,ko05165,map04141,map04150,map05165				ko00000,ko00001				Fungi	211G0@147550,39VIV@33154,3NZWT@4751,3QSW4@4890,3TF1P@5125,KOG1962@1,KOG1962@2759	NA|NA|NA	U	B-cell receptor-associated protein 31-like
UM03236	475.134	-1.13236	Down-Regulated	0.000890905	0.0101313	485	659	700	264	354	327	73501.XP_006667696.1	4.51e-191	539	Hypocreales	TFB4	GO:0000109,GO:0000112,GO:0000428,GO:0000439,GO:0000988,GO:0000990,GO:0000991,GO:0003674,GO:0003676,GO:0003677,GO:0003684,GO:0003723,GO:0005488,GO:0005575,GO:0005622,GO:0005623,GO:0005634,GO:0005654,GO:0005667,GO:0005675,GO:0006139,GO:0006259,GO:0006281,GO:0006289,GO:0006351,GO:0006352,GO:0006355,GO:0006357,GO:0006366,GO:0006367,GO:0006412,GO:0006464,GO:0006468,GO:0006518,GO:0006725,GO:0006793,GO:…		ko:K03143	ko03022,ko03420,ko05203,map03022,map03420,map05203	M00290			ko00000,ko00001,ko00002,ko03021,ko03400				Fungi	211D1@147550,39Q69@33154,3NV91@4751,3QN21@4890,3TEBQ@5125,COG5242@1,KOG2487@2759	NA|NA|NA	KL	factor TFIIH subunit
UM02151	1756.14	-1.1306	Down-Regulated	0.00392965	0.0278015	1684	2343	2778	1215	1194	1021	176275.XP_008594469.1	0	2014	Hypocreales	NUP159	GO:0003674,GO:0003712,GO:0003714,GO:0005575,GO:0005622,GO:0005623,GO:0005634,GO:0005635,GO:0005643,GO:0005737,GO:0006403,GO:0006405,GO:0006407,GO:0006611,GO:0006810,GO:0006886,GO:0006913,GO:0008104,GO:0008150,GO:0009889,GO:0009890,GO:0009892,GO:0010556,GO:0010558,GO:0010605,GO:0012505,GO:0015031,GO:0015833,GO:0015931,GO:0019219,GO:0019222,GO:0022613,GO:0031323,GO:0031324,GO:0031326,GO:0031327,GO:…		ko:K18715					ko00000,ko03019	1.I.1			Fungi	212A0@147550,39SKI@33154,3NZK8@4751,3QSDI@4890,3TGES@5125,KOG3630@1,KOG3630@2759	NA|NA|NA	UY	Nuclear pore complex
UM02016	1705.9	-1.13028	Down-Regulated	0.0018923	0.016744	1617	2382	2603	908	1315	1183	73501.XP_006667604.1	0	1141	Hypocreales	BRE1	GO:0000003,GO:0000075,GO:0000077,GO:0000151,GO:0000209,GO:0000228,GO:0000278,GO:0000722,GO:0000723,GO:0000724,GO:0000725,GO:0000775,GO:0000785,GO:0000790,GO:0000792,GO:0003674,GO:0003676,GO:0003677,GO:0003688,GO:0003690,GO:0003824,GO:0004842,GO:0005488,GO:0005575,GO:0005622,GO:0005623,GO:0005634,GO:0005694,GO:0005720,GO:0005721,GO:0006139,GO:0006259,GO:0006275,GO:0006281,GO:0006302,GO:0006310,GO:…	2.3.2.27	ko:K10696					ko00000,ko01000,ko04121				Fungi	214DB@147550,38CIM@33154,3NW1B@4751,3QMAT@4890,3TD23@5125,KOG0978@1,KOG0978@2759	NA|NA|NA	O	BRE1 E3 ubiquitin ligase
UM00399	684.463	-1.12785	Down-Regulated	0.00436245	0.0298876	603	961	1078	367	532	468	73501.XP_006668217.1	0	1019	Hypocreales													Fungi	2153P@147550,2CZGQ@1,2SABA@2759,3A6WW@33154,3P6K4@4751,3RMVT@4890,3TDS5@5125	NA|NA|NA	S	GAL4-like Zn(II)2Cys6 (or C6 zinc) binuclear cluster DNA-binding domain
UM04412	149.622	-1.12734	Down-Regulated	0.00391604	0.0277448	195	184	207	98	123	72
UM03071	369.689	-1.12545	Down-Regulated	6.31e-05	0.00151026	633	396	440	198	259	285	73501.XP_006667848.1	0	1169	Hypocreales	SNF5	GO:0000228,GO:0000429,GO:0000436,GO:0000724,GO:0000725,GO:0000785,GO:0000790,GO:0000988,GO:0000990,GO:0000991,GO:0001085,GO:0001102,GO:0003674,GO:0005488,GO:0005515,GO:0005575,GO:0005622,GO:0005623,GO:0005634,GO:0005694,GO:0005737,GO:0005829,GO:0005975,GO:0005984,GO:0005985,GO:0005987,GO:0006139,GO:0006259,GO:0006281,GO:0006302,GO:0006310,GO:0006325,GO:0006333,GO:0006337,GO:0006338,GO:0006355,GO:…		ko:K11648	ko04714,ko05225,map04714,map05225				ko00000,ko00001,ko01009,ko03021,ko03036				Fungi	21232@147550,38GDK@33154,3NVVX@4751,3QMQ5@4890,3TDUM@5125,KOG1649@1,KOG1649@2759	NA|NA|NA	BK	complex subunit snf5
UM01351	893.538	-1.12494	Down-Regulated	0.0015766	0.0149568	1080	1113	1296	443	820	525	73501.XP_006669751.1	2.27e-157	446	Hypocreales		GO:0000375,GO:0000377,GO:0000398,GO:0005575,GO:0005622,GO:0005623,GO:0005634,GO:0005681,GO:0005737,GO:0006139,GO:0006325,GO:0006342,GO:0006355,GO:0006396,GO:0006397,GO:0006725,GO:0006807,GO:0006996,GO:0008150,GO:0008152,GO:0008380,GO:0009889,GO:0009890,GO:0009892,GO:0009987,GO:0010467,GO:0010468,GO:0010556,GO:0010558,GO:0010605,GO:0010629,GO:0016043,GO:0016070,GO:0016071,GO:0016458,GO:0019219,GO:…											Fungi	2139F@147550,38STT@33154,3NXK5@4751,3QJGX@4890,3TDDP@5125,KOG2827@1,KOG2827@2759	NA|NA|NA	S	Telomere stability and silencing
UM09169	778.023	-1.12428	Down-Regulated	0.00108219	0.0113789	817	1141	1055	516	473	548	73501.XP_006666591.1	3.81e-159	470	Hypocreales													Fungi	21AB7@147550,28VP1@1,2R2EP@2759,3A556@33154,3P4NB@4751,3QR3Z@4890,3TIGW@5125	NA|NA|NA
UM02884	1304.2	-1.12226	Down-Regulated	1.21e-05	0.000431593	1862	1443	1828	734	1001	868	73501.XP_006672185.1	0	1572	Hypocreales	RGR1	GO:0000122,GO:0000428,GO:0001085,GO:0001091,GO:0001093,GO:0001098,GO:0001099,GO:0001103,GO:0003674,GO:0005488,GO:0005515,GO:0005575,GO:0005622,GO:0005623,GO:0005634,GO:0005654,GO:0005667,GO:0006355,GO:0006357,GO:0008134,GO:0008150,GO:0009889,GO:0009890,GO:0009891,GO:0009892,GO:0009893,GO:0010468,GO:0010556,GO:0010557,GO:0010558,GO:0010604,GO:0010605,GO:0010628,GO:0010629,GO:0016591,GO:0016592,GO:…		ko:K15156	ko04919,map04919				ko00000,ko00001,ko03021				Fungi	215C6@147550,39KXG@33154,3NWTA@4751,3QKMN@4890,3TFDG@5125,KOG1875@1,KOG1875@2759	NA|NA|NA	K	RNA polymerase II
UM06825	1850.91	-1.12105	Down-Regulated	0.00213097	0.0182564	1822	2441	2902	975	1518	1216	73501.XP_006672367.1	4e-235	669	Eukaryota	MRS2	GO:0003674,GO:0005215,GO:0005575,GO:0005622,GO:0005623,GO:0005737,GO:0005739,GO:0005740,GO:0005743,GO:0006082,GO:0006089,GO:0006810,GO:0006811,GO:0006812,GO:0006839,GO:0008150,GO:0008152,GO:0008324,GO:0009987,GO:0015075,GO:0015095,GO:0015318,GO:0015693,GO:0016020,GO:0019752,GO:0019866,GO:0022857,GO:0022890,GO:0030001,GO:0031090,GO:0031966,GO:0031967,GO:0031975,GO:0032787,GO:0034220,GO:0043226,GO:…	3.1.1.17	ko:K01053,ko:K16075	ko00030,ko00053,ko00930,ko01100,ko01110,ko01120,ko01130,ko01200,ko01220,map00030,map00053,map00930,map01100,map01110,map01120,map01130,map01200,map01220	M00129	R01519,R02933,R03751	RC00537,RC00983	ko00000,ko00001,ko00002,ko01000,ko02000,ko04147	1.A.35.5			Eukaryota	KOG2662@1,KOG2662@2759	NA|NA|NA	C	magnesium ion transmembrane transporter activity
UM01492	591.109	-1.12084	Down-Regulated	0.00459021	0.0309026	826	703	792	270	597	321	176275.XP_008600760.1	1.04e-55	174	Hypocreales				ko:K08504	ko04130,map04130				ko00000,ko00001,ko04131				Fungi	21AJN@147550,2CKZU@1,2S73N@2759,3A61R@33154,3P57M@4751,3QW5F@4890,3TIRJ@5125	NA|NA|NA	S	SNARE complex subunit protein
UM09224	778.312	-1.1186	Down-Regulated	0.000199899	0.00347178	1186	961	917	384	672	511	176275.XP_008595491.1	0	979	Hypocreales	ADA2	GO:0000018,GO:0000123,GO:0000124,GO:0000183,GO:0000228,GO:0000724,GO:0000725,GO:0000785,GO:0000790,GO:0001786,GO:0003674,GO:0003676,GO:0003677,GO:0003682,GO:0003700,GO:0003712,GO:0003713,GO:0005488,GO:0005543,GO:0005575,GO:0005622,GO:0005623,GO:0005634,GO:0005654,GO:0005671,GO:0005694,GO:0006139,GO:0006259,GO:0006281,GO:0006302,GO:0006310,GO:0006325,GO:0006338,GO:0006342,GO:0006348,GO:0006355,GO:…		ko:K11314					ko00000,ko03021,ko03036				Fungi	212WY@147550,38BI9@33154,3NTWG@4751,3QJQG@4890,3TDY4@5125,COG5114@1,KOG0457@2759	NA|NA|NA	K	Functions as component of the transcription regulatory histone acetylation (HAT) complexes SAGA, SALSA and ADA. SAGA is involved in RNA polymerase II-dependent transcriptional regulation
UM01076	362.246	-1.11283	Down-Regulated	0.000725537	0.00887242	449	516	443	254	208	255	73501.XP_006668283.1	2.13e-148	463	Hypocreales													Fungi	21P8U@147550,2CIVQ@1,2SBSC@2759,3AB0G@33154,3P503@4751,3QXMR@4890,3TTAT@5125	NA|NA|NA
UM01147	1285.46	-1.11246	Down-Regulated	0.00848562	0.0467716	1043	1835	2055	661	1029	905	176275.XP_008599011.1	2.12e-161	456	Hypocreales													Fungi	2195E@147550,2EYK6@1,2T02S@2759,3ABNW@33154,3P9AN@4751,3QVQK@4890,3TG40@5125	NA|NA|NA
UM06354	81.5857	-1.11232	Down-Regulated	0.0059875	0.0373257	112	83	125	56	61	44	568076.XP_007824991.1	8.12e-74	234	Clavicipitaceae													Fungi	21EWT@147550,2986Z@1,2RF7G@2759,38KCT@33154,3G5BW@34397,3PN84@4751,3R7HK@4890,3TMFM@5125	NA|NA|NA	H	Phosphotransferase enzyme family protein
UM00072	828.481	-1.11159	Down-Regulated	0.000685539	0.00856686	1053	1016	1164	403	485	808	176275.XP_008602284.1	0	1237	Hypocreales													Fungi	21Q4E@147550,2CGJB@1,2S5WB@2759,39VTX@33154,3NU0C@4751,3QQKI@4890,3THX7@5125	NA|NA|NA	S	Serine threonine-protein kinase Sgk2
UM05731	593.213	-1.11105	Down-Regulated	0.000165669	0.00298772	690	708	910	346	422	422	73501.XP_006666262.1	2.31e-245	687	Hypocreales		GO:0000428,GO:0001067,GO:0003674,GO:0003676,GO:0003677,GO:0003712,GO:0003713,GO:0005488,GO:0005515,GO:0005575,GO:0005622,GO:0005623,GO:0005634,GO:0005654,GO:0005667,GO:0005669,GO:0006139,GO:0006351,GO:0006352,GO:0006355,GO:0006357,GO:0006366,GO:0006367,GO:0006725,GO:0006807,GO:0008134,GO:0008150,GO:0008152,GO:0009058,GO:0009059,GO:0009889,GO:0009891,GO:0009893,GO:0009987,GO:0010467,GO:0010468,GO:…		ko:K03132	ko03022,map03022				ko00000,ko00001,ko03021,ko03036				Fungi	213YT@147550,39BZ6@33154,3NW6J@4751,3QK0M@4890,3TD04@5125,COG5414@1,KOG4011@2759	NA|NA|NA	K	transcription initiation factor TFIID subunit
UM01450	4070.03	-1.11094	Down-Regulated	0.000378893	0.00554488	5094	5068	5702	2710	3013	2324	73501.XP_006670356.1	0	1249	Hypocreales	YME1	GO:0003674,GO:0003824,GO:0004176,GO:0005575,GO:0005622,GO:0005623,GO:0005737,GO:0005739,GO:0005740,GO:0005743,GO:0006457,GO:0006508,GO:0006515,GO:0006605,GO:0006626,GO:0006807,GO:0006810,GO:0006839,GO:0006886,GO:0006996,GO:0007005,GO:0008104,GO:0008150,GO:0008152,GO:0008233,GO:0008237,GO:0009056,GO:0009057,GO:0009987,GO:0010467,GO:0015031,GO:0015833,GO:0016020,GO:0016043,GO:0016462,GO:0016787,GO:…		ko:K08955	ko04139,map04139				ko00000,ko00001,ko01000,ko01002				Fungi	21786@147550,38BJT@33154,3NUU2@4751,3QKKH@4890,3TDZC@5125,COG0465@1,KOG0734@2759	NA|NA|NA	O	AAA protease IAP-1
UM07546	3104.39	-1.10913	Down-Regulated	0.000776947	0.00923542	4968	3534	3739	1439	2838	2021	176275.XP_008593707.1	0	2219	Hypocreales	MYO1	GO:0000003,GO:0000146,GO:0000147,GO:0000278,GO:0000281,GO:0000282,GO:0000902,GO:0000910,GO:0001411,GO:0003674,GO:0003774,GO:0003779,GO:0003824,GO:0005488,GO:0005515,GO:0005543,GO:0005575,GO:0005622,GO:0005623,GO:0005628,GO:0005737,GO:0005826,GO:0005856,GO:0005886,GO:0005933,GO:0005937,GO:0005938,GO:0006810,GO:0006887,GO:0006897,GO:0006898,GO:0006950,GO:0006970,GO:0006996,GO:0007009,GO:0007010,GO:…		ko:K10356					ko00000,ko01009,ko03036,ko04131,ko04147,ko04812				Fungi	2131T@147550,39J88@33154,3NW13@4751,3QNMH@4890,3TEM6@5125,COG5022@1,KOG0162@2759	NA|NA|NA	Z	Belongs to the TRAFAC class myosin-kinesin ATPase superfamily. Myosin family
UM01005	567.026	-1.10785	Down-Regulated	0.000843272	0.00981472	591	779	821	292	432	425	73501.XP_006672981.1	9.01e-122	384	Hypocreales	SAC3	GO:0000278,GO:0000956,GO:0000972,GO:0000973,GO:0003674,GO:0005488,GO:0005515,GO:0005575,GO:0005622,GO:0005623,GO:0005634,GO:0005635,GO:0005643,GO:0006139,GO:0006259,GO:0006281,GO:0006283,GO:0006289,GO:0006396,GO:0006397,GO:0006401,GO:0006402,GO:0006403,GO:0006405,GO:0006406,GO:0006611,GO:0006725,GO:0006807,GO:0006810,GO:0006886,GO:0006913,GO:0006950,GO:0006974,GO:0006996,GO:0007049,GO:0008104,GO:…											Fungi	211QM@147550,38FKX@33154,3NY7Y@4751,3QQY3@4890,3TD9R@5125,COG5079@1,KOG1860@2759	NA|NA|NA	DU	SAC3/GANP family
UM01575	5486.7	-1.10675	Down-Regulated	0.0032505	0.0244459	6156	7189	7919	2425	5187	3556	73501.XP_006674574.1	0	898	Hypocreales	CAP1	GO:0000003,GO:0000122,GO:0000228,GO:0000302,GO:0000304,GO:0000785,GO:0000790,GO:0000976,GO:0000977,GO:0000978,GO:0000981,GO:0000982,GO:0000987,GO:0000988,GO:0000989,GO:0001012,GO:0001067,GO:0001076,GO:0001077,GO:0001079,GO:0001080,GO:0001134,GO:0001135,GO:0001190,GO:0001191,GO:0001228,GO:0003006,GO:0003674,GO:0003676,GO:0003677,GO:0003682,GO:0003690,GO:0003700,GO:0005488,GO:0005515,GO:0005575,GO:…		ko:K09043					ko00000,ko03000				Fungi	213TB@147550,2BY31@1,2RPD7@2759,39TRC@33154,3NVYA@4751,3QPU1@4890,3TH74@5125	NA|NA|NA	K	Transcription factor
UM05267	1304.37	-1.1042	Down-Regulated	0.0027897	0.0219609	1564	1686	1815	888	1037	651	73501.XP_006666638.1	0	2466	Hypocreales		GO:0005575,GO:0005622,GO:0005623,GO:0005737,GO:0044424,GO:0044464											Fungi	2138A@147550,2CMMU@1,2QQWJ@2759,38F9I@33154,3NX6B@4751,3QM63@4890,3TEND@5125	NA|NA|NA	S	C2 domain containing protein
UM03540	237.779	-1.10281	Down-Regulated	0.00512302	0.0334063	231	325	360	119	205	158	176275.XP_008593580.1	7.48e-279	768	Hypocreales	SWD1	GO:0000228,GO:0000723,GO:0000785,GO:0000790,GO:0000922,GO:0005575,GO:0005622,GO:0005623,GO:0005634,GO:0005654,GO:0005694,GO:0005819,GO:0005856,GO:0006139,GO:0006259,GO:0006323,GO:0006325,GO:0006333,GO:0006338,GO:0006342,GO:0006348,GO:0006355,GO:0006464,GO:0006479,GO:0006725,GO:0006807,GO:0006996,GO:0008150,GO:0008152,GO:0008213,GO:0009889,GO:0009890,GO:0009892,GO:0009987,GO:0010468,GO:0010556,GO:…		ko:K14961	ko04934,map04934				ko00000,ko00001,ko03036				Fungi	213FA@147550,38EVN@33154,3NUJP@4751,3QQ6B@4890,3TGBX@5125,KOG1273@1,KOG1273@2759	NA|NA|NA	S	WD domain-containing protein
UM02217	2469.18	-1.10223	Down-Regulated	3.94e-07	2.6e-05	3698	2849	3143	1462	1619	1901	176275.XP_008595824.1	4.88e-175	516	Ascomycota													Fungi	39KJ2@33154,3Q4Y7@4751,3RNA3@4890,KOG0490@1,KOG0490@2759	NA|NA|NA	K	Homeodomain
UM02705	5279.06	-1.09772	Down-Regulated	6.19e-05	0.00150189	7166	6428	6998	2662	4454	3622	176275.XP_008597821.1	0	936	Hypocreales			2.1.2.1	ko:K00600	ko00260,ko00460,ko00630,ko00670,ko00680,ko01100,ko01110,ko01120,ko01130,ko01200,ko01230,ko01523,map00260,map00460,map00630,map00670,map00680,map01100,map01110,map01120,map01130,map01200,map01230,map01523	M00140,M00141,M00346,M00532	R00945,R09099	RC00022,RC00112,RC01583,RC02958	ko00000,ko00001,ko00002,ko01000				Fungi	212IV@147550,38GTS@33154,3NZ7Q@4751,3QMQY@4890,3TFGH@5125,KOG4231@1,KOG4231@2759	NA|NA|NA	I	Patatin-like phospholipase
UM00364	819.118	-1.09492	Down-Regulated	0.000881469	0.0100625	874	1107	1178	536	569	535	176275.XP_008600179.1	0	1840	Hypocreales		GO:0000460,GO:0000463,GO:0000466,GO:0000470,GO:0003674,GO:0003676,GO:0003723,GO:0003729,GO:0005488,GO:0005575,GO:0005622,GO:0005623,GO:0005634,GO:0005730,GO:0006139,GO:0006364,GO:0006396,GO:0006725,GO:0006807,GO:0008150,GO:0008152,GO:0009987,GO:0010467,GO:0016070,GO:0016072,GO:0022613,GO:0031974,GO:0031981,GO:0034470,GO:0034641,GO:0034660,GO:0042254,GO:0042273,GO:0043170,GO:0043226,GO:0043227,GO:…		ko:K14861					ko00000,ko03009				Fungi	212PU@147550,393MT@33154,3NVBX@4751,3QNR9@4890,3TD7I@5125,KOG1791@1,KOG1791@2759	NA|NA|NA	S	Ribosome 60S biogenesis N-terminal
UM08485	1608.86	-1.09145	Down-Regulated	8.16e-05	0.00179407	2145	1936	2183	858	1349	1062	176275.XP_008597294.1	0	1434	Hypocreales	GYP7	GO:0003674,GO:0005096,GO:0005488,GO:0005515,GO:0005575,GO:0005622,GO:0005623,GO:0005737,GO:0005829,GO:0006810,GO:0006886,GO:0008047,GO:0008104,GO:0008150,GO:0012505,GO:0015031,GO:0015833,GO:0016192,GO:0017016,GO:0017137,GO:0019899,GO:0030234,GO:0030695,GO:0031267,GO:0031338,GO:0032879,GO:0032889,GO:0033036,GO:0033043,GO:0034613,GO:0042886,GO:0043085,GO:0043087,GO:0043547,GO:0044088,GO:0044093,GO:…		ko:K20168	ko04137,map04137				ko00000,ko00001,ko04131				Fungi	212DC@147550,38DX3@33154,3NW9F@4751,3QKJM@4890,3TH1R@5125,COG5210@1,KOG2197@2759	NA|NA|NA	T	GTPase activating protein
UM00938	921.637	-1.09082	Down-Regulated	0.00345435	0.0255273	842	1283	1408	487	699	695	176275.XP_008599829.1	2.73999999969e-315	863	Hypocreales		GO:0005575,GO:0016020,GO:0016021,GO:0031224,GO:0044425											Fungi	213VR@147550,2CARS@1,2QRB1@2759,38C7S@33154,3NX85@4751,3QJP2@4890,3TE94@5125	NA|NA|NA	S	Protein of unknown function (Ytp1)
UM07779	689.646	-1.08708	Down-Regulated	0.000844418	0.00981526	1054	840	804	292	595	540	176275.XP_008601901.1	0	1292	Hypocreales	PXA2	GO:0003674,GO:0003824,GO:0005215,GO:0005575,GO:0005622,GO:0005623,GO:0005737,GO:0005777,GO:0005778,GO:0005779,GO:0006810,GO:0006811,GO:0006820,GO:0006869,GO:0008150,GO:0010876,GO:0015399,GO:0015405,GO:0015711,GO:0015718,GO:0015849,GO:0015908,GO:0016020,GO:0016021,GO:0016462,GO:0016787,GO:0016817,GO:0016818,GO:0016887,GO:0017111,GO:0022804,GO:0022857,GO:0031090,GO:0031224,GO:0031231,GO:0031300,GO:…		ko:K15628	ko02010,ko04146,map02010,map04146				ko00000,ko00001,ko02000	3.A.1.203.2,3.A.1.203.6			Fungi	216W7@147550,38B9E@33154,3NW82@4751,3QPJF@4890,3TGR2@5125,COG4178@1,KOG0064@2759	NA|NA|NA	I	to ABC fatty acid transporter
UM08076	1226.04	-1.08578	Down-Regulated	0.00783191	0.0444086	1677	1484	1611	638	1253	593	176275.XP_008596652.1	8.73e-105	304	Hypocreales	stp1	GO:0003674,GO:0003824,GO:0004721,GO:0004725,GO:0004726,GO:0005575,GO:0005622,GO:0005623,GO:0005634,GO:0005737,GO:0006464,GO:0006470,GO:0006793,GO:0006796,GO:0006807,GO:0008150,GO:0008152,GO:0009987,GO:0016311,GO:0016787,GO:0016788,GO:0016791,GO:0019538,GO:0023052,GO:0035335,GO:0036211,GO:0042578,GO:0043170,GO:0043226,GO:0043227,GO:0043229,GO:0043231,GO:0043412,GO:0044237,GO:0044238,GO:0044260,GO:…	3.1.3.2,3.1.3.48	ko:K14394	ko00730,ko00740,ko01100,map00730,map00740,map01100		R00548,R02135	RC00017	ko00000,ko00001,ko01000,ko01009				Fungi	2199R@147550,3A3GB@33154,3P1R8@4751,3QU7Y@4890,3TI7D@5125,COG0394@1,KOG3217@2759	NA|NA|NA	T	Low molecular weight phosphotyrosine protein phosphatase
UM06841	419.645	-1.085	Down-Regulated	0.00229006	0.0191956	407	576	627	226	290	344	176275.XP_008599100.1	4.27e-171	502	Hypocreales													Fungi	21B0Y@147550,2EJ1F@1,2SPB4@2759,3A7HQ@33154,3P5XN@4751,3QYZU@4890,3TIVT@5125	NA|NA|NA
UM08241	10303.4	-1.08136	Down-Regulated	0.000183382	0.00324221	17190	11016	12303	5482	8596	6978	176275.XP_008600802.1	1.15e-289	803	Hypocreales				ko:K21452					ko00000,ko03000				Fungi	213KD@147550,2E0W9@1,2S89P@2759,39R6V@33154,3NVSQ@4751,3QJWE@4890,3TF27@5125	NA|NA|NA	S	Transcription factor
UM00328	2085.98	-1.0804	Down-Regulated	0.00682303	0.0408513	4271	1910	2129	1046	1805	1429	176275.XP_008600130.1	0	899	Hypocreales	TMS1	GO:0000322,GO:0000323,GO:0000324,GO:0000329,GO:0003333,GO:0003674,GO:0005215,GO:0005342,GO:0005575,GO:0005622,GO:0005623,GO:0005737,GO:0005773,GO:0005774,GO:0005886,GO:0006575,GO:0006629,GO:0006643,GO:0006644,GO:0006650,GO:0006658,GO:0006665,GO:0006793,GO:0006796,GO:0006807,GO:0006810,GO:0006811,GO:0006812,GO:0006820,GO:0006865,GO:0008150,GO:0008152,GO:0008324,GO:0008509,GO:0008514,GO:0008610,GO:…											Fungi	2115A@147550,38BDN@33154,3NW06@4751,3QK4N@4890,3TGWC@5125,KOG2592@1,KOG2592@2759	NA|NA|NA	S	Membrane protein TMS1
UM07603	2391.43	-1.08025	Down-Regulated	0.0013219	0.0131556	2395	3311	3465	1313	1866	1709	176275.XP_008596870.1	0	1742	Hypocreales	NOT4	GO:0000209,GO:0000288,GO:0000289,GO:0000956,GO:0003674,GO:0003676,GO:0003677,GO:0003723,GO:0003824,GO:0004842,GO:0005488,GO:0005575,GO:0005622,GO:0005623,GO:0005737,GO:0006139,GO:0006355,GO:0006357,GO:0006401,GO:0006402,GO:0006464,GO:0006508,GO:0006725,GO:0006807,GO:0008150,GO:0008152,GO:0009056,GO:0009057,GO:0009889,GO:0009891,GO:0009892,GO:0009893,GO:0009987,GO:0010468,GO:0010498,GO:0010556,GO:…	2.3.2.27	ko:K10643	ko03018,map03018				ko00000,ko00001,ko01000,ko03019,ko04121				Fungi	212CN@147550,38FDB@33154,3NUX1@4751,3QM2Q@4890,3TEKB@5125,COG5175@1,KOG2068@2759	NA|NA|NA	A	subunit 4
UM07258	1525.47	-1.07709	Down-Regulated	0.00548904	0.0352017	1372	2028	2433	760	1065	1334	73501.XP_006672734.1	0	1904	Hypocreales		GO:0000976,GO:0000977,GO:0000978,GO:0000981,GO:0000982,GO:0000987,GO:0001012,GO:0001067,GO:0003674,GO:0003676,GO:0003677,GO:0003690,GO:0003700,GO:0005488,GO:0005575,GO:0005622,GO:0005623,GO:0005634,GO:0005737,GO:0006355,GO:0006357,GO:0008150,GO:0008270,GO:0009889,GO:0010468,GO:0010556,GO:0019219,GO:0019222,GO:0031323,GO:0031326,GO:0043167,GO:0043169,GO:0043226,GO:0043227,GO:0043229,GO:0043231,GO:…											Fungi	217I3@147550,28IR8@1,2QR2H@2759,39V3Y@33154,3NYPZ@4751,3QM0N@4890,3TEUK@5125	NA|NA|NA	K	zinc finger transcription factor 1
UM01025	768.792	-1.07676	Down-Regulated	0.000370813	0.00544448	1007	914	1061	468	632	457	73501.XP_006672959.1	1.17e-207	582	Hypocreales													Fungi	215FF@147550,38EX0@33154,3NXCQ@4751,3QKW6@4890,3TE92@5125,COG0523@1,KOG2743@2759	NA|NA|NA	H	to CobW domain protein
UM08613	2841.58	-1.07668	Down-Regulated	0.000271457	0.00434283	4273	3312	3505	1882	2186	1651	176275.XP_008600447.1	0	1008	Hypocreales	RPN3	GO:0000502,GO:0005575,GO:0005622,GO:0005623,GO:0005634,GO:0005838,GO:0006508,GO:0006511,GO:0006807,GO:0007088,GO:0007346,GO:0008150,GO:0008152,GO:0008541,GO:0009056,GO:0009057,GO:0009896,GO:0009987,GO:0010498,GO:0010564,GO:0010638,GO:0010965,GO:0019538,GO:0019941,GO:0022624,GO:0030071,GO:0030163,GO:0031331,GO:0032270,GO:0032436,GO:0032991,GO:0033043,GO:0033044,GO:0033045,GO:0033047,GO:0043161,GO:…		ko:K03033,ko:K03126	ko03022,ko03050,ko05169,map03022,map03050,map05169	M00341			ko00000,ko00001,ko00002,ko03021,ko03036,ko03051				Fungi	211UF@147550,38DK7@33154,3NV8D@4751,3QKBS@4890,3TEHH@5125,KOG2581@1,KOG2581@2759	NA|NA|NA	O	Proteasome regulatory particle subunit (RpnC)
UM03390	2878.3	-1.07274	Down-Regulated	0.00411385	0.028826	3382	3809	3897	1439	2802	1662	176275.XP_008601719.1	0	1116	Hypocreales	AKR1	GO:0000322,GO:0000323,GO:0000324,GO:0000329,GO:0003674,GO:0003824,GO:0005575,GO:0005622,GO:0005623,GO:0005737,GO:0005773,GO:0005774,GO:0005794,GO:0006464,GO:0006497,GO:0006605,GO:0006612,GO:0006807,GO:0006810,GO:0006886,GO:0008104,GO:0008150,GO:0008152,GO:0008277,GO:0009058,GO:0009059,GO:0009966,GO:0009987,GO:0010646,GO:0010969,GO:0012505,GO:0015031,GO:0015833,GO:0016020,GO:0016021,GO:0016409,GO:…	2.3.1.225	ko:K20032					ko00000,ko01000,ko04131	9.B.37.1,9.B.37.3			Fungi	211NP@147550,38DBC@33154,3NVTK@4751,3QK60@4890,3TH69@5125,COG5273@1,KOG0509@2759	NA|NA|NA	S	Belongs to the DHHC palmitoyltransferase family
UM05687	3199.89	-1.07056	Down-Regulated	0.00668124	0.040191	2926	4301	4993	1857	2711	1955	176275.XP_008594845.1	0	1042	Hypocreales			5.4.2.12	ko:K15633	ko00010,ko00260,ko00680,ko01100,ko01110,ko01120,ko01130,ko01200,ko01230,map00010,map00260,map00680,map01100,map01110,map01120,map01130,map01200,map01230	M00001,M00002,M00003	R01518	RC00536	ko00000,ko00001,ko00002,ko01000				Fungi	212FX@147550,38EUC@33154,3NV3T@4751,3QPXS@4890,3TD72@5125,COG0696@1,KOG4513@2759	NA|NA|NA	G	Phosphoglycerate mutase
UM04967	613.682	-1.06841	Down-Regulated	3.76e-05	0.00101192	762	785	821	384	425	443	176275.XP_008597876.1	0	1266	Hypocreales	APL6	GO:0005575,GO:0005622,GO:0005623,GO:0005737,GO:0005829,GO:0006605,GO:0006623,GO:0006810,GO:0006886,GO:0006892,GO:0006896,GO:0007034,GO:0008104,GO:0008150,GO:0015031,GO:0015833,GO:0016020,GO:0016192,GO:0030117,GO:0030119,GO:0030123,GO:0032991,GO:0033036,GO:0033365,GO:0034613,GO:0042886,GO:0044424,GO:0044425,GO:0044444,GO:0044464,GO:0045184,GO:0046907,GO:0048193,GO:0048475,GO:0051179,GO:0051234,GO:…		ko:K12397	ko04142,map04142				ko00000,ko00001,ko04131				Fungi	2126T@147550,38FXM@33154,3NX4P@4751,3QJNN@4890,3TG0S@5125,COG5096@1,KOG1060@2759	NA|NA|NA	U	Adaptins are components of the adaptor complexes which link clathrin to receptors in coated vesicles. Clathrin-associated protein complexes are believed to interact with the cytoplasmic tails of membrane proteins, leading to their selection and concentration
UM05809	500.915	-1.06737	Down-Regulated	1.86e-05	0.000602264	735	559	656	322	337	362	176275.XP_008594753.1	5.85e-265	743	Hypocreales			3.4.21.105	ko:K09650					ko00000,ko01000,ko01002,ko03029				Fungi	21QSC@147550,3A397@33154,3P1NA@4751,3RK8H@4890,3THNI@5125,COG0705@1,KOG2980@2759	NA|NA|NA	T	Rhomboid family
UM04702	607.05	-1.0665	Down-Regulated	0.00646008	0.0392258	557	792	969	309	512	433
UM07119	3193.48	-1.06628	Down-Regulated	0.00285391	0.0223678	3356	4129	4759	1922	2702	1879	73501.XP_006671642.1	0	1195	Hypocreales													Fungi	21291@147550,2CYCN@1,2S3KS@2759,39IBV@33154,3NVCT@4751,3QQMS@4890,3TGXH@5125	NA|NA|NA	S	5-Methylcytosine G T mismatch-specific DNA glycosylase
UM01689	498.58	-1.06519	Down-Regulated	0.000498469	0.00668143	648	594	686	355	340	311	176275.XP_008597068.1	7.58e-129	369	Hypocreales	DID4	GO:0000815,GO:0005575,GO:0005622,GO:0005623,GO:0005737,GO:0005768,GO:0006508,GO:0006511,GO:0006807,GO:0006810,GO:0006811,GO:0006820,GO:0006862,GO:0006886,GO:0006900,GO:0006996,GO:0007032,GO:0007034,GO:0008104,GO:0008150,GO:0008152,GO:0009056,GO:0009057,GO:0009987,GO:0010008,GO:0010256,GO:0012505,GO:0015031,GO:0015711,GO:0015748,GO:0015833,GO:0015865,GO:0015867,GO:0015868,GO:0015893,GO:0015931,GO:…		ko:K12191	ko04144,ko04217,map04144,map04217	M00412			ko00000,ko00001,ko00002,ko04131,ko04147				Fungi	212IY@147550,38BB9@33154,3NVGY@4751,3QKXS@4890,3THUE@5125,COG5491@1,KOG3230@2759	NA|NA|NA	U	Belongs to the SNF7 family
UM02978	380.044	-1.06496	Down-Regulated	9.02e-05	0.00192661	557	429	493	186	296	308	73501.XP_006671802.1	7.41e-261	750	Hypocreales	PKAR	GO:0000166,GO:0000228,GO:0000785,GO:0000790,GO:0001932,GO:0001933,GO:0002831,GO:0002832,GO:0003674,GO:0004857,GO:0004860,GO:0004862,GO:0005488,GO:0005575,GO:0005622,GO:0005623,GO:0005634,GO:0005694,GO:0005737,GO:0005886,GO:0005952,GO:0006469,GO:0006950,GO:0007154,GO:0008104,GO:0008150,GO:0008277,GO:0008603,GO:0009266,GO:0009267,GO:0009408,GO:0009605,GO:0009607,GO:0009628,GO:0009892,GO:0009966,GO:…		ko:K04739	ko04910,map04910				ko00000,ko00001				Fungi	213J5@147550,38GS1@33154,3NU9Z@4751,3QKI5@4890,3TDWZ@5125,COG0664@1,KOG1113@2759	NA|NA|NA	T	cAMP-dependent protein kinase regulatory subunit
UM07530	1080.13	-1.06429	Down-Regulated	0.00175477	0.0160339	2062	1107	1095	575	836	822	73501.XP_006674028.1	0	2111	Hypocreales	PRP22	GO:0000350,GO:0000375,GO:0000377,GO:0000390,GO:0000393,GO:0000398,GO:0003674,GO:0003676,GO:0003723,GO:0003724,GO:0003824,GO:0004004,GO:0004386,GO:0005488,GO:0005575,GO:0005622,GO:0005623,GO:0005634,GO:0005681,GO:0005684,GO:0005737,GO:0006139,GO:0006396,GO:0006397,GO:0006725,GO:0006807,GO:0008026,GO:0008150,GO:0008152,GO:0008186,GO:0008380,GO:0009987,GO:0010467,GO:0016043,GO:0016070,GO:0016071,GO:…	3.6.4.13	ko:K12818	ko03040,map03040				ko00000,ko00001,ko01000,ko03041				Fungi	214BT@147550,38C5G@33154,3NVRX@4751,3QNUP@4890,3TFZK@5125,COG1643@1,KOG0922@2759	NA|NA|NA	A	ATP-dependent RNA helicase DHX8
UM00046	258.566	-1.0633	Down-Regulated	0.00518725	0.0337511	495	242	285	128	222	186
UM03842	2318.33	-1.06279	Down-Regulated	0.00800989	0.0451131	2426	3046	3406	1065	2287	1455	73501.XP_006669416.1	0	1781	Hypocreales		GO:0003674,GO:0005488,GO:0005496,GO:0005575,GO:0005622,GO:0005623,GO:0005737,GO:0005739,GO:0005783,GO:0005938,GO:0006810,GO:0006869,GO:0008150,GO:0008289,GO:0009987,GO:0010876,GO:0012505,GO:0015850,GO:0015918,GO:0016043,GO:0022406,GO:0031984,GO:0032365,GO:0032366,GO:0032541,GO:0032934,GO:0033036,GO:0043226,GO:0043227,GO:0043229,GO:0043231,GO:0044232,GO:0044233,GO:0044422,GO:0044424,GO:0044432,GO:…											Fungi	211TU@147550,38D80@33154,3NX2X@4751,3QMR0@4890,3TEES@5125,KOG1032@1,KOG1032@2759	NA|NA|NA	S	GRAM domain-containing protein
UM03359	178.148	-1.06101	Down-Regulated	0.00472748	0.0314942	343	180	180	108	138	119	176275.XP_008602455.1	3.59e-188	547	Hypocreales		GO:0000075,GO:0000077,GO:0000700,GO:0000701,GO:0000702,GO:0003674,GO:0003676,GO:0003677,GO:0003684,GO:0003690,GO:0003824,GO:0005488,GO:0005575,GO:0005622,GO:0005623,GO:0005634,GO:0006139,GO:0006259,GO:0006281,GO:0006284,GO:0006285,GO:0006298,GO:0006304,GO:0006725,GO:0006807,GO:0006950,GO:0006974,GO:0008150,GO:0008152,GO:0008534,GO:0009314,GO:0009411,GO:0009416,GO:0009628,GO:0009893,GO:0009987,GO:…		ko:K03575	ko03410,map03410				ko00000,ko00001,ko01000,ko03400				Fungi	2125X@147550,38HVJ@33154,3NX1P@4751,3QPG6@4890,3TDAW@5125,COG1194@1,KOG2457@2759	NA|NA|NA	L	A G-specific adenine glycosylase
UM00622	1756.18	-1.05614	Down-Regulated	0.00047141	0.00645841	2203	2246	2312	1110	1425	1049	176275.XP_008601547.1	1.38e-274	754	Hypocreales	KES1	GO:0000139,GO:0000322,GO:0000323,GO:0000324,GO:0000329,GO:0003674,GO:0005215,GO:0005319,GO:0005488,GO:0005496,GO:0005543,GO:0005546,GO:0005575,GO:0005622,GO:0005623,GO:0005737,GO:0005773,GO:0005774,GO:0005794,GO:0005829,GO:0005933,GO:0005935,GO:0006629,GO:0006643,GO:0006665,GO:0006807,GO:0006810,GO:0006869,GO:0006887,GO:0006892,GO:0006897,GO:0006914,GO:0007163,GO:0008142,GO:0008150,GO:0008152,GO:…		ko:K20465					ko00000,ko04131				Fungi	214WG@147550,38G8A@33154,3NU29@4751,3QPPC@4890,3TF2R@5125,KOG2210@1,KOG2210@2759	NA|NA|NA	T	Belongs to the OSBP family
UM09212	995.12	-1.05611	Down-Regulated	0.00828865	0.0462166	840	1354	1585	604	747	693	176275.XP_008602255.1	2.13e-303	855	Hypocreales	ESF1	GO:0003674,GO:0003676,GO:0003723,GO:0005488,GO:0005575,GO:0005622,GO:0005623,GO:0005634,GO:0005730,GO:0006139,GO:0006364,GO:0006396,GO:0006725,GO:0006807,GO:0008150,GO:0008152,GO:0009987,GO:0010467,GO:0016070,GO:0016072,GO:0022613,GO:0031974,GO:0031981,GO:0034470,GO:0034641,GO:0034660,GO:0042254,GO:0043170,GO:0043226,GO:0043227,GO:0043228,GO:0043229,GO:0043231,GO:0043232,GO:0043233,GO:0044085,GO:…											Fungi	217EH@147550,38GAF@33154,3NU82@4751,3QMJ1@4890,3TEYF@5125,COG5638@1,KOG2318@2759	NA|NA|NA	S	NUC153 domain
UM08978	633.358	-1.05311	Down-Regulated	0.00448038	0.0304155	628	819	970	392	356	563	176275.XP_008600524.1	0	1707	Hypocreales	SET1	GO:0000003,GO:0000122,GO:0000228,GO:0000723,GO:0000785,GO:0000790,GO:0003006,GO:0003674,GO:0003676,GO:0003723,GO:0003824,GO:0005488,GO:0005575,GO:0005622,GO:0005623,GO:0005634,GO:0005654,GO:0005694,GO:0006139,GO:0006259,GO:0006323,GO:0006325,GO:0006333,GO:0006338,GO:0006342,GO:0006348,GO:0006355,GO:0006357,GO:0006464,GO:0006479,GO:0006725,GO:0006807,GO:0006950,GO:0006996,GO:0007049,GO:0008150,GO:…	2.1.1.43	ko:K11422	ko00310,map00310		R03875,R03938,R04866,R04867	RC00003,RC00060,RC00181,RC00496	ko00000,ko00001,ko01000,ko03036				Fungi	211KG@147550,38F3T@33154,3NVQQ@4751,3QK33@4890,3THG6@5125,COG2940@1,KOG1080@2759	NA|NA|NA	B	Catalytic component of the COMPASS (Set1C) complex that specifically mono-, di- and trimethylates histone H3 to form H3K4me1 2 3, which subsequently plays a role in telomere length maintenance and transcription elongation regulation
UM05322	465.427	-1.05177	Down-Regulated	0.00487187	0.0321693	557	623	606	180	378	430	176275.XP_008599284.1	1.18e-86	276	Hypocreales													Fungi	216XF@147550,2AU4B@1,2RZT9@2759,39UEE@33154,3P1F5@4751,3QJMA@4890,3TEWK@5125	NA|NA|NA
UM01803	1267.37	-1.05124	Down-Regulated	0.00460105	0.0309396	1202	1726	1895	685	1075	866	176275.XP_008602502.1	1.46e-269	770	Hypocreales	GRR1	GO:0000082,GO:0000142,GO:0000151,GO:0000209,GO:0000278,GO:0000749,GO:0000751,GO:0003674,GO:0005488,GO:0005515,GO:0005575,GO:0005622,GO:0005623,GO:0005634,GO:0005737,GO:0005826,GO:0005856,GO:0005933,GO:0005935,GO:0005938,GO:0006464,GO:0006508,GO:0006511,GO:0006807,GO:0006950,GO:0006974,GO:0007049,GO:0007050,GO:0007346,GO:0008150,GO:0008152,GO:0009056,GO:0009057,GO:0009987,GO:0010033,GO:0010498,GO:…		ko:K03360	ko04111,ko04120,map04111,map04120	M00411			ko00000,ko00001,ko00002,ko04121				Fungi	216MU@147550,39J8N@33154,3NYMA@4751,3QK0E@4890,3TCRW@5125,KOG1947@1,KOG1947@2759	NA|NA|NA	S	ubiquitin ligase complex F-box protein
UM00773	1514.14	-1.05102	Down-Regulated	0.00447438	0.0303996	2878	1489	1595	1052	1118	908	176275.XP_008600021.1	0	1502	Hypocreales		GO:0000138,GO:0005575,GO:0005622,GO:0005623,GO:0005737,GO:0005794,GO:0005795,GO:0005797,GO:0006810,GO:0006886,GO:0008104,GO:0008150,GO:0012505,GO:0015031,GO:0015833,GO:0016020,GO:0031984,GO:0031985,GO:0033036,GO:0034613,GO:0042886,GO:0043226,GO:0043227,GO:0043229,GO:0043231,GO:0044422,GO:0044424,GO:0044431,GO:0044444,GO:0044446,GO:0044464,GO:0045184,GO:0046907,GO:0051179,GO:0051234,GO:0051641,GO:…											Fungi	2137X@147550,38DJJ@33154,3NXVD@4751,3QPP4@4890,3TE7K@5125,KOG2226@1,KOG2226@2759	NA|NA|NA	S	Dyggve-Melchior-Clausen syndrome protein
UM08886	1270.24	-1.05052	Down-Regulated	0.000255849	0.00415265	1454	1575	1842	784	814	1027	73501.XP_006666123.1	0	1083	Hypocreales	CCR4	GO:0000075,GO:0000076,GO:0000175,GO:0000288,GO:0000289,GO:0000932,GO:0000956,GO:0003674,GO:0003824,GO:0004518,GO:0004527,GO:0004532,GO:0004540,GO:0005575,GO:0005622,GO:0005623,GO:0005737,GO:0006139,GO:0006259,GO:0006260,GO:0006261,GO:0006275,GO:0006351,GO:0006354,GO:0006355,GO:0006357,GO:0006366,GO:0006368,GO:0006401,GO:0006402,GO:0006725,GO:0006807,GO:0006950,GO:0007089,GO:0007154,GO:0007346,GO:…	3.1.13.4	ko:K12603	ko03018,map03018				ko00000,ko00001,ko01000,ko03019				Fungi	212U7@147550,38DYK@33154,3NVSK@4751,3QKM1@4890,3TDS0@5125,COG5239@1,KOG0620@2759	NA|NA|NA	K	Endonuclease/Exonuclease/phosphatase family
UM04064	735.691	-1.04487	Down-Regulated	0.00360695	0.0260934	1317	719	848	422	406	713	176275.XP_008594981.1	0	1223	Hypocreales	SLX4												Fungi	21RME@147550,39KIC@33154,3Q4XE@4751,3RN8Z@4890,3TV0W@5125,COG0494@1,KOG3904@2759	NA|NA|NA	L	Regulatory subunit of the SLX1-SLX4 structure-specific endonuclease that resolves DNA secondary structures generated during DNA repair and recombination. Has endonuclease activity towards branched DNA substrates, introducing single-strand cuts in duplex DNA close to junctions with ss-DNA
UM00528	1741.18	-1.0441	Down-Regulated	0.0020441	0.017699	2868	1786	2137	736	1457	1496	176275.XP_008599436.1	4.15e-179	521	Hypocreales	RAD52	GO:0000003,GO:0000018,GO:0000150,GO:0000228,GO:0000278,GO:0000280,GO:0000709,GO:0000722,GO:0000723,GO:0000724,GO:0000725,GO:0000726,GO:0000727,GO:0000729,GO:0000730,GO:0000733,GO:0003006,GO:0003674,GO:0003676,GO:0003677,GO:0003684,GO:0003690,GO:0003697,GO:0003824,GO:0005488,GO:0005515,GO:0005575,GO:0005622,GO:0005623,GO:0005634,GO:0005654,GO:0005694,GO:0006139,GO:0006259,GO:0006260,GO:0006261,GO:…		ko:K10873	ko03440,map03440				ko00000,ko00001,ko03400				Fungi	213N6@147550,395YF@33154,3NXP6@4751,3QJXT@4890,3TFUY@5125,COG5055@1,KOG4141@2759	NA|NA|NA	L	repair protein
UM00371	380.46	-1.04224	Down-Regulated	0.000435958	0.0061	436	477	543	231	288	268	176275.XP_008600184.1	5e-127	365	Hypocreales													Fungi	21A35@147550,2EAAV@1,2SGJ9@2759,3A43B@33154,3P3Y7@4751,3QVRK@4890,3TIM2@5125	NA|NA|NA
UM09042	656.591	-1.04051	Down-Regulated	0.000125123	0.00248769	828	759	937	429	463	461	73501.XP_006669199.1	0	1069	Hypocreales		GO:0000139,GO:0005575,GO:0005622,GO:0005623,GO:0005737,GO:0005794,GO:0006810,GO:0008150,GO:0012505,GO:0016020,GO:0016192,GO:0031090,GO:0031984,GO:0043226,GO:0043227,GO:0043229,GO:0043231,GO:0044422,GO:0044424,GO:0044431,GO:0044444,GO:0044446,GO:0044464,GO:0048193,GO:0051179,GO:0051234,GO:0098588,GO:0098791		ko:K09313					ko00000,ko03000				Fungi	216V1@147550,38GBW@33154,3NUC2@4751,3QK7B@4890,3TDW0@5125,KOG0963@1,KOG0963@2759	NA|NA|NA	K	Golgi membrane protein
UM05364	2091.87	-1.03959	Down-Regulated	0.000271304	0.00434283	2314	2661	3014	1238	1474	1641	176275.XP_008599245.1	0	1735	Hypocreales													Fungi	21396@147550,38GV0@33154,3P0RN@4751,3QPJ6@4890,3TF8B@5125,COG0666@1,KOG0504@2759	NA|NA|NA	S	Ankyrin repeats (many copies)
UM07353	4354.08	-1.03608	Down-Regulated	0.00164037	0.0153981	4617	5545	6430	2143	3576	3453	73501.XP_006672614.1	9.07e-252	696	Hypocreales	TIF5	GO:0001732,GO:0002181,GO:0002183,GO:0003674,GO:0003676,GO:0003723,GO:0003743,GO:0005092,GO:0005096,GO:0005488,GO:0005515,GO:0005575,GO:0005622,GO:0005623,GO:0005737,GO:0005829,GO:0005840,GO:0006412,GO:0006413,GO:0006417,GO:0006446,GO:0006518,GO:0006807,GO:0006996,GO:0008047,GO:0008135,GO:0008150,GO:0008152,GO:0009058,GO:0009059,GO:0009889,GO:0009890,GO:0009892,GO:0009987,GO:0010467,GO:0010468,GO:…		ko:K03262	ko03013,ko04214,map03013,map04214				ko00000,ko00001,ko03012				Fungi	2129K@147550,38DWM@33154,3NUY5@4751,3QPWD@4890,3TDRD@5125,COG1601@1,KOG2767@2759	NA|NA|NA	J	translation initiation factor activity
UM07978	723.047	-1.03386	Down-Regulated	5.91e-06	0.000240893	1048	811	934	410	542	560	176275.XP_008596699.1	2.48e-96	286	Hypocreales		GO:0000313,GO:0000315,GO:0003674,GO:0003735,GO:0005198,GO:0005575,GO:0005622,GO:0005623,GO:0005737,GO:0005739,GO:0005759,GO:0005761,GO:0005762,GO:0005840,GO:0006412,GO:0006518,GO:0006807,GO:0008150,GO:0008152,GO:0009058,GO:0009059,GO:0009987,GO:0010467,GO:0015934,GO:0019538,GO:0031974,GO:0032543,GO:0032991,GO:0034641,GO:0034645,GO:0043043,GO:0043170,GO:0043226,GO:0043227,GO:0043228,GO:0043229,GO:…											Fungi	21AMH@147550,2B1DQ@1,2S0A4@2759,3A3S7@33154,3P46F@4751,3QW2T@4890,3TI4W@5125	NA|NA|NA	J	ribosomal protein
UM08006	445.953	-1.0337	Down-Regulated	2.4e-05	0.000742019	639	541	539	285	320	319	176275.XP_008596631.1	0	1103	Hypocreales	MBP1	GO:0000082,GO:0000083,GO:0000228,GO:0000278,GO:0000785,GO:0000790,GO:0000976,GO:0000977,GO:0000978,GO:0000981,GO:0000982,GO:0000983,GO:0000987,GO:0001012,GO:0001067,GO:0001077,GO:0001228,GO:0003674,GO:0003676,GO:0003677,GO:0003690,GO:0003700,GO:0005488,GO:0005575,GO:0005622,GO:0005623,GO:0005634,GO:0005667,GO:0005694,GO:0005737,GO:0006139,GO:0006351,GO:0006355,GO:0006357,GO:0006366,GO:0006725,GO:…		ko:K06647	ko04111,map04111				ko00000,ko00001				Fungi	217W3@147550,38E3V@33154,3NTY6@4751,3QJW7@4890,3TE3C@5125,COG0666@1,KOG4177@2759	NA|NA|NA	S	ANK-repeat protein MBP1
UM04410	661.844	-1.03106	Down-Regulated	0.00119471	0.0122167	729	883	908	437	397	541	176275.XP_008594544.1	0	1350	Hypocreales		GO:0000278,GO:0000281,GO:0000282,GO:0000910,GO:0005575,GO:0005622,GO:0005623,GO:0005634,GO:0005737,GO:0005886,GO:0005933,GO:0005935,GO:0007049,GO:0007163,GO:0008150,GO:0009987,GO:0016020,GO:0022402,GO:0030010,GO:0030427,GO:0030447,GO:0030448,GO:0040007,GO:0043226,GO:0043227,GO:0043229,GO:0043231,GO:0044424,GO:0044464,GO:0051179,GO:0051301,GO:0051641,GO:0051666,GO:0061640,GO:0071944,GO:1903047											Fungi	211E3@147550,2CMMJ@1,2QQUZ@2759,38CCZ@33154,3NWBZ@4751,3QQ48@4890,3TDD0@5125	NA|NA|NA	S	Docking domain of Afi1 for Arf3 in vesicle trafficking
UM07372	1152.49	-1.02904	Down-Regulated	0.00357989	0.0259608	1210	1561	1607	661	1019	720	73501.XP_006672632.1	0	1719	Hypocreales													Fungi	213BP@147550,3980I@33154,3NWYM@4751,3QN7U@4890,3TEBI@5125,COG0464@1,KOG0737@2759	NA|NA|NA	O	Holliday junction DNA helicase ruvB N-terminus
UM04863	1580.23	-1.02809	Down-Regulated	0.00173422	0.0159605	1623	2083	2295	841	1104	1394	176275.XP_008595762.1	1.31e-286	790	Hypocreales		GO:0000209,GO:0000349,GO:0000375,GO:0000377,GO:0000393,GO:0000398,GO:0000974,GO:0003674,GO:0003824,GO:0004842,GO:0005575,GO:0005622,GO:0005623,GO:0005634,GO:0005681,GO:0005684,GO:0005737,GO:0005739,GO:0005829,GO:0006139,GO:0006396,GO:0006397,GO:0006464,GO:0006725,GO:0006807,GO:0008150,GO:0008152,GO:0008380,GO:0009987,GO:0010467,GO:0016043,GO:0016070,GO:0016071,GO:0016567,GO:0016740,GO:0019538,GO:…	2.3.2.27	ko:K10599	ko03040,ko04120,map03040,map04120	M00353,M00355			ko00000,ko00001,ko00002,ko01000,ko03041,ko03400,ko04121				Fungi	2137U@147550,38CRU@33154,3NV8G@4751,3QMK7@4890,3TGGK@5125,KOG0289@1,KOG0289@2759	NA|NA|NA	S	cell cycle control protein
UM06419	795.663	-1.02503	Down-Regulated	0.000724062	0.00886653	1417	841	843	444	608	621	176275.XP_008600084.1	0	873	Hypocreales													Fungi	213YI@147550,39UUX@33154,3NWA1@4751,3QSS3@4890,3TH7H@5125,KOG2922@1,KOG2922@2759	NA|NA|NA	U	Magnesium transporter NIPA
UM05919	722.064	-1.02385	Down-Regulated	0.00875388	0.0475919	959	932	875	304	751	478	73501.XP_006671547.1	3.34e-130	380	Hypocreales		GO:0000003,GO:0000278,GO:0000281,GO:0000282,GO:0000910,GO:0003400,GO:0003674,GO:0003824,GO:0004175,GO:0004197,GO:0004198,GO:0005488,GO:0005509,GO:0005575,GO:0005622,GO:0005623,GO:0005634,GO:0005737,GO:0005829,GO:0005933,GO:0005935,GO:0006508,GO:0006807,GO:0007049,GO:0007114,GO:0007120,GO:0007121,GO:0007163,GO:0008150,GO:0008152,GO:0008233,GO:0008234,GO:0008270,GO:0009987,GO:0016787,GO:0019538,GO:…											Fungi	212IX@147550,38DBU@33154,3NX54@4751,3QKUB@4890,3TGPE@5125,KOG0037@1,KOG0037@2759	NA|NA|NA	T	EF-hand domain pair
UM00291	536.495	-1.02353	Down-Regulated	0.00757453	0.0436866	719	655	684	225	551	364	73501.XP_006668112.1	2.05e-104	303	Hypocreales													Fungi	21A6H@147550,2C23D@1,2S3JP@2759,3AA0Q@33154,3P6WT@4751,3QYG4@4890,3TIKU@5125	NA|NA|NA	S	Lysin motif
UM06026	869.546	-1.01678	Down-Regulated	0.00866706	0.0472638	774	1198	1305	434	700	715	73501.XP_006671403.1	9.47e-87	273	Ascomycota	PXR1	GO:0000494,GO:0003674,GO:0003676,GO:0003723,GO:0004857,GO:0005488,GO:0005575,GO:0005622,GO:0005623,GO:0005634,GO:0005654,GO:0005730,GO:0006139,GO:0006396,GO:0006725,GO:0006807,GO:0008047,GO:0008150,GO:0008152,GO:0009889,GO:0009890,GO:0009892,GO:0009987,GO:0010467,GO:0010521,GO:0010556,GO:0010558,GO:0010605,GO:0010639,GO:0016070,GO:0016074,GO:0019219,GO:0019222,GO:0022613,GO:0030234,GO:0031123,GO:…	2.3.1.22	ko:K11135,ko:K14457	ko00561,ko04975,map00561,map04975		R03755,R03756	RC00004,RC00037	ko00000,ko00001,ko01000,ko03009,ko03032				Fungi	39E7U@33154,3P256@4751,3QT7D@4890,KOG2809@1,KOG2809@2759	NA|NA|NA	AD	Involved in rRNA-processing at A0, A1 and A2 sites and regulates negatively telomerase
UM08337	11762.5	-1.01394	Down-Regulated	0.00901701	0.0484909	18681	12731	14039	7315	11318	5793	176275.XP_008595201.1	0	1563	Hypocreales	CDC48	GO:0000070,GO:0000151,GO:0000153,GO:0000226,GO:0000228,GO:0000278,GO:0000280,GO:0000785,GO:0000790,GO:0000819,GO:0000835,GO:0000836,GO:0000837,GO:0000839,GO:0003674,GO:0003824,GO:0005488,GO:0005515,GO:0005575,GO:0005622,GO:0005623,GO:0005634,GO:0005694,GO:0005737,GO:0005739,GO:0005740,GO:0005741,GO:0005783,GO:0005789,GO:0005819,GO:0005829,GO:0005856,GO:0005937,GO:0006139,GO:0006355,GO:0006357,GO:…		ko:K13525	ko04141,ko05134,map04141,map05134	M00400,M00403			ko00000,ko00001,ko00002,ko03019,ko04131,ko04147	3.A.16.1			Fungi	217AR@147550,38BWW@33154,3NWIH@4751,3QM44@4890,3TF41@5125,COG0464@1,KOG0730@2759	NA|NA|NA	O	Belongs to the AAA ATPase family
UM08969	1819.37	-1.01378	Down-Regulated	0.000977812	0.0106576	1909	2317	2670	1042	1376	1422	73501.XP_006669121.1	0	1482	Hypocreales	rga8	GO:0000935,GO:0003674,GO:0005096,GO:0005575,GO:0005622,GO:0005623,GO:0005737,GO:0005933,GO:0005934,GO:0005935,GO:0005938,GO:0006996,GO:0007010,GO:0007154,GO:0007163,GO:0007165,GO:0007264,GO:0008047,GO:0008150,GO:0009987,GO:0016043,GO:0023052,GO:0030029,GO:0030036,GO:0030234,GO:0030427,GO:0030428,GO:0030695,GO:0030950,GO:0030952,GO:0031097,GO:0032153,GO:0032155,GO:0035556,GO:0035838,GO:0043085,GO:…											Fungi	217H9@147550,28IJF@1,2QQWB@2759,39RYX@33154,3NY2Z@4751,3QNKT@4890,3TH3U@5125	NA|NA|NA	Z	to RhoGAP and Fes CIP4 domain protein
UM09038	480.802	-1.01352	Down-Regulated	0.00246312	0.0201728	529	627	668	332	364	301	73501.XP_006669192.1	1.17e-75	254	Hypocreales	HRD1	GO:0000151,GO:0000153,GO:0000209,GO:0000835,GO:0000836,GO:0000838,GO:0000839,GO:0002020,GO:0003674,GO:0003824,GO:0004842,GO:0005488,GO:0005515,GO:0005575,GO:0005622,GO:0005623,GO:0005737,GO:0005783,GO:0005789,GO:0006355,GO:0006464,GO:0006508,GO:0006511,GO:0006807,GO:0006810,GO:0006886,GO:0006950,GO:0006986,GO:0007154,GO:0007165,GO:0008104,GO:0008150,GO:0008152,GO:0008270,GO:0009056,GO:0009057,GO:…	2.3.2.27	ko:K10601	ko04120,ko04141,map04120,map04141	M00403			ko00000,ko00001,ko00002,ko01000,ko04121				Fungi	211TD@147550,38ITN@33154,3NVCJ@4751,3QNSA@4890,3TFYG@5125,COG5243@1,KOG0802@2759	NA|NA|NA	O	RING-H2 zinc finger domain
UM04497	1612.79	-1.01192	Down-Regulated	0.0057025	0.0360402	1601	2106	2390	747	1366	1338	176275.XP_008594057.1	8.14e-159	500	Sordariomycetes													Fungi	21SDC@147550,39Q5Y@33154,3Q6C3@4751,3RPBT@4890,COG5147@1,KOG0051@2759	NA|NA|NA	K	Myb-like DNA-binding domain
UM04606	397.489	-1.01112	Down-Regulated	0.00255534	0.0207178	402	527	574	217	303	323	73501.XP_006666925.1	9.81e-244	684	Hypocreales		GO:0000375,GO:0000377,GO:0000398,GO:0003674,GO:0003676,GO:0003723,GO:0005488,GO:0005575,GO:0005622,GO:0005623,GO:0005634,GO:0005681,GO:0005684,GO:0005685,GO:0006139,GO:0006396,GO:0006397,GO:0006725,GO:0006807,GO:0008150,GO:0008152,GO:0008380,GO:0009987,GO:0010467,GO:0016070,GO:0016071,GO:0030532,GO:0032991,GO:0034641,GO:0043170,GO:0043226,GO:0043227,GO:0043229,GO:0043231,GO:0044237,GO:0044238,GO:…		ko:K12824	ko03040,ko04212,map03040,map04212				ko00000,ko00001,ko03041				Fungi	213MH@147550,38B8V@33154,3NXVM@4751,3QJHV@4890,3TDT9@5125,KOG0155@1,KOG0155@2759	NA|NA|NA	K	FF domain protein
UM02192	802.187	-1.0106	Down-Regulated	0.00845795	0.0466858	730	1217	1067	508	633	537	73501.XP_006668337.1	0	1170	Hypocreales	CDC16	GO:0000151,GO:0000152,GO:0000228,GO:0000775,GO:0000785,GO:0000790,GO:0000792,GO:0003674,GO:0005488,GO:0005515,GO:0005575,GO:0005622,GO:0005623,GO:0005634,GO:0005680,GO:0005694,GO:0005720,GO:0005721,GO:0005737,GO:0005829,GO:0006275,GO:0006464,GO:0006508,GO:0006511,GO:0006807,GO:0007088,GO:0007346,GO:0008150,GO:0008152,GO:0008156,GO:0009056,GO:0009057,GO:0009889,GO:0009890,GO:0009892,GO:0009896,GO:…		ko:K03353	ko04110,ko04111,ko04113,ko04114,ko04120,ko04914,ko05166,map04110,map04111,map04113,map04114,map04120,map04914,map05166	M00389			ko00000,ko00001,ko00002,ko01009,ko03036,ko04121				Fungi	217FQ@147550,38DIV@33154,3NU9B@4751,3QRT3@4890,3TEQD@5125,KOG1173@1,KOG1173@2759	NA|NA|NA	DO	Anaphase control protein cut9
UM05280	913.073	-1.00924	Down-Regulated	0.000696847	0.00862823	1024	1161	1280	543	739	639	73501.XP_006666885.1	0	2101	Hypocreales		GO:0005575,GO:0005622,GO:0005623,GO:0005634,GO:0005730,GO:0006139,GO:0006725,GO:0006807,GO:0008150,GO:0008152,GO:0009987,GO:0016070,GO:0016072,GO:0022613,GO:0031974,GO:0031981,GO:0034641,GO:0034660,GO:0042254,GO:0043170,GO:0043226,GO:0043227,GO:0043228,GO:0043229,GO:0043231,GO:0043232,GO:0043233,GO:0044085,GO:0044237,GO:0044238,GO:0044422,GO:0044424,GO:0044428,GO:0044446,GO:0044464,GO:0046483,GO:…		ko:K14862					ko00000,ko03009				Fungi	212H0@147550,28KXN@1,2QTEB@2759,3A0BE@33154,3P1M2@4751,3QSNQ@4890,3THE0@5125	NA|NA|NA	S	Urb2/Npa2 family
UM01435	1470.54	-1.00631	Down-Regulated	0.00171164	0.0158833	1890	1821	1896	1137	973	924	73501.XP_006670344.1	0	927	Hypocreales													Fungi	217GM@147550,2D0BE@1,2SDIM@2759,3A0Q7@33154,3P23U@4751,3QWJN@4890,3TCS2@5125	NA|NA|NA	S	pentatricopeptide repeat domain-containing protein
UM03834	1835.38	-1.00462	Down-Regulated	0.00330985	0.0248086	1763	2392	2765	1102	1399	1374	176275.XP_008595000.1	0	1389	Hypocreales	CDC53	GO:0000082,GO:0000086,GO:0000151,GO:0000152,GO:0000278,GO:0003674,GO:0003676,GO:0003677,GO:0003688,GO:0003690,GO:0005488,GO:0005515,GO:0005575,GO:0005622,GO:0005623,GO:0005634,GO:0006275,GO:0006508,GO:0006511,GO:0006807,GO:0007049,GO:0007346,GO:0008150,GO:0008152,GO:0008156,GO:0009056,GO:0009057,GO:0009889,GO:0009890,GO:0009892,GO:0009987,GO:0010498,GO:0010556,GO:0010558,GO:0010564,GO:0010605,GO:…		ko:K03347	ko04110,ko04111,ko04114,ko04120,ko04141,ko04310,ko04340,ko04341,ko04350,ko04710,ko05168,ko05200,map04110,map04111,map04114,map04120,map04141,map04310,map04340,map04341,map04350,map04710,map05168,map05200	M00379,M00380,M00381,M00382,M00387,M00407,M00411			ko00000,ko00001,ko00002,ko04121				Fungi	215GE@147550,38E6P@33154,3NVFD@4751,3QPXM@4890,3TCTF@5125,COG5647@1,KOG2166@2759	NA|NA|NA	O	Belongs to the cullin family
UM09017	399.328	-1.00336	Down-Regulated	0.00136868	0.0135157	529	427	571	295	253	283	73501.XP_006669170.1	0	979	Hypocreales		GO:0003674,GO:0003824,GO:0005575,GO:0005622,GO:0005623,GO:0005737,GO:0005783,GO:0006629,GO:0006644,GO:0006650,GO:0006656,GO:0006793,GO:0006796,GO:0006807,GO:0008150,GO:0008152,GO:0008610,GO:0008654,GO:0009058,GO:0009987,GO:0012505,GO:0016020,GO:0016021,GO:0016740,GO:0016746,GO:0016747,GO:0019637,GO:0031224,GO:0043226,GO:0043227,GO:0043229,GO:0043231,GO:0044237,GO:0044238,GO:0044249,GO:0044255,GO:…											Fungi	218X5@147550,38GNR@33154,3NV8P@4751,3QNV3@4890,3TD0A@5125,KOG2895@1,KOG2895@2759	NA|NA|NA	S	Protein of unknown function (DUF2838)
UM01023	3044.42	-1.00142	Down-Regulated	0.00554668	0.035444	3181	3942	4378	2156	2390	1781	176275.XP_008599781.1	0	1345	Hypocreales		GO:0000322,GO:0000323,GO:0000324,GO:0000329,GO:0003333,GO:0003674,GO:0005215,GO:0005302,GO:0005342,GO:0005575,GO:0005622,GO:0005623,GO:0005737,GO:0005773,GO:0005774,GO:0006810,GO:0006811,GO:0006812,GO:0006820,GO:0006855,GO:0006865,GO:0006868,GO:0007034,GO:0008150,GO:0008324,GO:0008509,GO:0008514,GO:0015075,GO:0015171,GO:0015173,GO:0015175,GO:0015179,GO:0015186,GO:0015188,GO:0015238,GO:0015318,GO:…		ko:K14209	ko04138,map04138				ko00000,ko00001,ko02000,ko04131	2.A.18.8			Fungi	2130F@147550,38FV2@33154,3NVU6@4751,3QKYZ@4890,3TGHD@5125,COG0814@1,KOG1304@2759	NA|NA|NA	E	Amino acid transporter
UM04969	577.665	1.00274	Up-Regulated	0.00238328	0.0196631	508	325	283	719	712	1023	73501.XP_006665248.1	2.28e-153	454	Hypocreales													Fungi	215MR@147550,2CU6R@1,2RJK3@2759,38I18@33154,3NX9D@4751,3QRK8@4890,3TGSC@5125	NA|NA|NA
UM08370	776.46	1.0041	Up-Regulated	0.00352949	0.0256996	728	392	387	937	1004	1364	73501.XP_006666281.1	1.33e-180	515	Hypocreales													Fungi	219BX@147550,29CCF@1,2RJG3@2759,3A8UA@33154,3P87K@4751,3QY3N@4890,3TI0W@5125	NA|NA|NA
UM02874	6763.48	1.01588	Up-Regulated	0.00899982	0.0484568	6821	2929	3395	7433	9273	12355	176275.XP_008601384.1	1.86e-259	717	Hypocreales													Fungi	2167M@147550,39X1S@33154,3NVQ3@4751,3QJQ2@4890,3TCXT@5125,COG0671@1,KOG3030@2759	NA|NA|NA	I	PAP2 domain containing protein
UM03746	160.437	1.01765	Up-Regulated	0.00916368	0.0490139	96	121	84	223	260	188	73501.XP_006674564.1	3.31e-70	233	Sordariomycetes													Fungi	21F2X@147550,2ERAU@1,2SU58@2759,3ARG8@33154,3PGA8@4751,3QWM5@4890	NA|NA|NA
UM05802	510.688	1.01821	Up-Regulated	0.00421766	0.0292751	479	240	267	542	724	934	176275.XP_008593662.1	4.52e-247	685	Hypocreales		GO:0000096,GO:0000097,GO:0003674,GO:0003824,GO:0003962,GO:0004121,GO:0004123,GO:0005488,GO:0005575,GO:0005622,GO:0005623,GO:0005634,GO:0005737,GO:0006082,GO:0006520,GO:0006534,GO:0006555,GO:0006790,GO:0006807,GO:0008144,GO:0008150,GO:0008152,GO:0008652,GO:0009058,GO:0009066,GO:0009067,GO:0009069,GO:0009070,GO:0009086,GO:0009092,GO:0009987,GO:0016053,GO:0016740,GO:0016765,GO:0016829,GO:0016846,GO:…	2.5.1.48	ko:K01739	ko00270,ko00450,ko00920,ko01100,ko01110,ko01130,ko01230,map00270,map00450,map00920,map01100,map01110,map01130,map01230	M00017	R00999,R01288,R02508,R03217,R03260,R04944,R04945,R04946	RC00020,RC00056,RC00069,RC00420,RC02848,RC02866	ko00000,ko00001,ko00002,ko01000				Fungi	214ZE@147550,38NBH@33154,3NXB3@4751,3QJBX@4890,3TD1Z@5125,COG0626@1,KOG0053@2759	NA|NA|NA	E	cystathionine beta-lyase
UM00907	366.443	1.02372	Up-Regulated	0.00116287	0.0120011	252	225	215	560	471	499	176275.XP_008599862.1	1.05e-101	297	Hypocreales	YAR1	GO:0000054,GO:0000056,GO:0003674,GO:0005488,GO:0005515,GO:0005575,GO:0005622,GO:0005623,GO:0005634,GO:0005737,GO:0006403,GO:0006405,GO:0006611,GO:0006810,GO:0006886,GO:0006913,GO:0006950,GO:0006970,GO:0006979,GO:0008104,GO:0008150,GO:0009628,GO:0009987,GO:0015031,GO:0015833,GO:0015931,GO:0022613,GO:0030684,GO:0030688,GO:0031503,GO:0032879,GO:0032880,GO:0032991,GO:0033036,GO:0033554,GO:0033750,GO:…		ko:K06867					ko00000				Fungi	2198J@147550,3A8BU@33154,3P7TZ@4751,3QX9M@4890,3TI6B@5125,COG0666@1,KOG0504@2759	NA|NA|NA	S	Ankyrin repeats (many copies)
UM07809	446.031	1.02825	Up-Regulated	0.00803716	0.0452096	363	257	228	747	489	615	176275.XP_008601606.1	0	1392	Hypocreales		GO:0000086,GO:0000144,GO:0000278,GO:0000399,GO:0003674,GO:0003824,GO:0005575,GO:0005622,GO:0005623,GO:0005634,GO:0005737,GO:0005815,GO:0005816,GO:0005824,GO:0005829,GO:0005856,GO:0005933,GO:0005935,GO:0005938,GO:0005940,GO:0006325,GO:0006355,GO:0006464,GO:0006479,GO:0006807,GO:0006950,GO:0006970,GO:0006996,GO:0007049,GO:0007163,GO:0008104,GO:0008150,GO:0008152,GO:0008168,GO:0008170,GO:0008213,GO:…	2.1.1.320	ko:K02516	ko03013,ko04011,ko04111,map03013,map04011,map04111		R11216,R11218,R11220	RC00003,RC02120,RC03389,RC03391	ko00000,ko00001,ko01000,ko03036,ko03041				Fungi	211ZT@147550,38FAK@33154,3NVXA@4751,3QMV1@4890,3TGTM@5125,KOG0822@1,KOG0822@2759	NA|NA|NA	H	Belongs to the class I-like SAM-binding methyltransferase superfamily
UM02267	871.675	1.02828	Up-Regulated	0.00194733	0.0170765	712	469	479	1087	966	1683	73501.XP_006672918.1	2.15e-244	674	Sordariomycetes													Fungi	21DMP@147550,39YS9@33154,3P054@4751,3QT93@4890,COG1028@1,KOG1208@2759	NA|NA|NA	Q	Enoyl-(Acyl carrier protein) reductase
UM03293	770.852	1.03226	Up-Regulated	0.000364309	0.00538878	579	439	440	960	1315	992	73501.XP_006667629.1	4.48e-220	615	Hypocreales	HUT1	GO:0000139,GO:0003674,GO:0005215,GO:0005338,GO:0005459,GO:0005460,GO:0005575,GO:0005622,GO:0005623,GO:0005737,GO:0005783,GO:0005789,GO:0005794,GO:0006810,GO:0006811,GO:0006820,GO:0008150,GO:0008509,GO:0008514,GO:0012505,GO:0015075,GO:0015165,GO:0015711,GO:0015780,GO:0015786,GO:0015931,GO:0015932,GO:0016020,GO:0016021,GO:0022857,GO:0030173,GO:0030176,GO:0031090,GO:0031224,GO:0031227,GO:0031228,GO:…		ko:K15275					ko00000,ko02000	2.A.7.11.1,2.A.7.11.4			Fungi	2166W@147550,394GH@33154,3NV81@4751,3QPPY@4890,3TCZF@5125,COG0697@1,KOG1581@2759	NA|NA|NA	P	UDP-Glc Gal endoplasmic reticulum nucleotide sugar transporter
UM09375	156.024	1.03238	Up-Regulated	0.000491047	0.00662172	103	80	111	186	231	250	176275.XP_008601816.1	0	924	Hypocreales	NAG2		3.2.1.52	ko:K12373	ko00511,ko00513,ko00520,ko00531,ko00603,ko00604,ko01100,ko04142,map00511,map00513,map00520,map00531,map00603,map00604,map01100,map04142	M00079	R00022,R06004,R11316	RC00049	ko00000,ko00001,ko00002,ko01000,ko03110		GH20		Fungi	216QI@147550,38D1Y@33154,3NUJ9@4751,3QMST@4890,3TDHM@5125,COG3525@1,KOG2499@2759	NA|NA|NA	G	Glycoside hydrolase family 20
UM07181	3802.35	1.03365	Up-Regulated	0.00590694	0.0369525	3331	1944	1981	6146	4305	5407	176275.XP_008601049.1	1.27e-104	303	Hypocreales	RPL21A	GO:0002181,GO:0003674,GO:0003735,GO:0005198,GO:0005575,GO:0005622,GO:0005623,GO:0005737,GO:0005829,GO:0005840,GO:0006412,GO:0006518,GO:0006807,GO:0008150,GO:0008152,GO:0009058,GO:0009059,GO:0009987,GO:0010467,GO:0015934,GO:0019538,GO:0022625,GO:0022626,GO:0032991,GO:0034641,GO:0034645,GO:0043043,GO:0043170,GO:0043226,GO:0043228,GO:0043229,GO:0043232,GO:0043603,GO:0043604,GO:0044237,GO:0044238,GO:…		ko:K02889	ko03010,map03010	M00177,M00179			br01610,ko00000,ko00001,ko00002,ko03011				Fungi	213E1@147550,39YIF@33154,3P285@4751,3QM2X@4890,3TG86@5125,COG2139@1,KOG1732@2759	NA|NA|NA	J	ribosomal protein
UM01747	110.849	1.03375	Up-Regulated	0.00842334	0.0465893	84	51	75	176	134	153	176275.XP_008597134.1	4.04e-161	456	Hypocreales													Fungi	219F1@147550,2QUGF@2759,39BWA@33154,3NV7V@4751,3QQMY@4890,3TI5U@5125,COG2116@1	NA|NA|NA	P	Formate/nitrite transporter
UM04171	300.715	1.03544	Up-Regulated	0.00352684	0.0256996	230	159	180	436	308	530	73501.XP_006669947.1	0	1058	Hypocreales			2.10.1.1,2.7.7.75	ko:K03750,ko:K15376	ko00790,ko01100,ko04727,map00790,map01100,map04727		R09726,R09735	RC00002,RC03462	ko00000,ko00001,ko01000				Fungi	217SQ@147550,38FK6@33154,3NU35@4751,3QK2Z@4890,3TDVQ@5125,COG0303@1,KOG2371@2759	NA|NA|NA	H	to molybdenum cofactor biosynthesis protein
UM08828	374.272	1.04053	Up-Regulated	0.00346536	0.0255508	273	201	231	516	373	708	73501.XP_006665241.1	2.47e-185	520	Hypocreales			2.7.11.1	ko:K08959,ko:K08960	ko04068,ko04310,ko04340,ko04341,ko04390,ko04391,ko04392,ko04540,ko04710,ko04711,map04068,map04310,map04340,map04341,map04390,map04391,map04392,map04540,map04710,map04711				ko00000,ko00001,ko01000,ko01001,ko03036				Fungi	216PG@147550,38BQ1@33154,3NUPD@4751,3QK18@4890,3TDX9@5125,KOG1164@1,KOG1164@2759	NA|NA|NA	T	Casein kinase
UM04739	721.832	1.04383	Up-Regulated	0.00428688	0.0296659	572	424	365	920	738	1447	73501.XP_006666790.1	0	1685	Hypocreales													Fungi	214HF@147550,38CFG@33154,3NWST@4751,3QMW3@4890,3TH7P@5125,COG0308@1,KOG1046@2759	NA|NA|NA	EO	aminopeptidase
UM07796	1125.27	1.04391	Up-Regulated	0.00688426	0.041135	833	583	703	1951	1413	1287	73501.XP_006665436.1	0	881	Hypocreales													Fungi	21984@147550,38BBK@33154,3NVPN@4751,3QTII@4890,3TKK4@5125,COG0531@1,KOG1287@2759	NA|NA|NA	E	Amino acid permease
UM00597	5438.74	1.04683	Up-Regulated	0.00543231	0.0349131	4877	2743	2713	8402	5986	8513	176275.XP_008600269.1	1.21e-113	339	Hypocreales		GO:0000295,GO:0003674,GO:0005215,GO:0005346,GO:0005575,GO:0005622,GO:0005623,GO:0005737,GO:0005739,GO:0005740,GO:0005743,GO:0006810,GO:0006811,GO:0006820,GO:0006839,GO:0006862,GO:0008150,GO:0008509,GO:0008514,GO:0015075,GO:0015215,GO:0015216,GO:0015605,GO:0015711,GO:0015748,GO:0015865,GO:0015868,GO:0015931,GO:0015932,GO:0016020,GO:0016021,GO:0019866,GO:0022857,GO:0031090,GO:0031224,GO:0031966,GO:…		ko:K14137,ko:K14684					ko00000,ko01006,ko02000	2.A.29.23			Fungi	21348@147550,38FYG@33154,3NU65@4751,3QMJA@4890,3TD9W@5125,COG1727@1,KOG0752@1,KOG0752@2759,KOG1714@2759	NA|NA|NA	C	Belongs to the mitochondrial carrier (TC 2.A.29) family
UM08807	76.5155	1.05271	Up-Regulated	0.0025933	0.0209506	44	43	55	93	114	121	160860.XP_007350576.1	3.92e-34	120	Agaricomycetes incertae sedis													Fungi	22CTP@155619,2D5DN@1,2SY6A@2759,3ATGY@33154,3H7VH@355688,3PIFU@4751,3V9UJ@5204	NA|NA|NA
UM08710	171.976	1.05342	Up-Regulated	0.00602858	0.0374383	112	102	106	239	166	331	73501.XP_006674362.1	4.49e-97	286	Hypocreales				ko:K20301					ko00000,ko04131				Fungi	212CD@147550,39WGU@33154,3P2AJ@4751,3QQYG@4890,3THG1@5125,KOG3444@1,KOG3444@2759	NA|NA|NA	S	Sedlin, N-terminal conserved region
UM07859	747.365	1.05599	Up-Regulated	0.00462219	0.0309928	667	401	344	1099	853	1218	176275.XP_008602791.1	1.06e-237	665	Hypocreales			2.3.1.47	ko:K00652	ko00780,ko01100,map00780,map01100	M00123,M00573,M00577	R03210,R10124	RC00004,RC00039,RC02725	ko00000,ko00001,ko00002,ko01000,ko01007				Fungi	211GC@147550,38CCT@33154,3NVVS@4751,3QR5N@4890,3THGJ@5125,COG0156@1,KOG1359@2759	NA|NA|NA	E	Aminotransferase
UM03195	1311.65	1.06152	Up-Regulated	7.13e-05	0.00164478	803	864	754	1492	1834	2355	73501.XP_006667715.1	3.76e-301	823	Hypocreales	PRS5	GO:0002189,GO:0003674,GO:0003824,GO:0004749,GO:0005575,GO:0005622,GO:0005623,GO:0005737,GO:0006015,GO:0006793,GO:0006796,GO:0008150,GO:0008152,GO:0009058,GO:0009987,GO:0016043,GO:0016740,GO:0016772,GO:0016778,GO:0019637,GO:0019693,GO:0031505,GO:0032991,GO:0044237,GO:0044424,GO:0044464,GO:0045229,GO:0046390,GO:0046391,GO:0061695,GO:0071554,GO:0071555,GO:0071704,GO:0071840,GO:0071852,GO:0090407,GO:…	2.7.6.1	ko:K00948	ko00030,ko00230,ko01100,ko01110,ko01120,ko01130,ko01200,ko01230,map00030,map00230,map01100,map01110,map01120,map01130,map01200,map01230	M00005	R01049	RC00002,RC00078	ko00000,ko00001,ko00002,ko01000				Fungi	217Q4@147550,39R9M@33154,3NUAS@4751,3QPBZ@4890,3TE5E@5125,COG0462@1,KOG1448@2759	NA|NA|NA	EF	Ribose-phosphate pyrophosphokinase
UM02886	4248.73	1.06365	Up-Regulated	0.00760281	0.0437309	3804	2222	1980	6965	4737	6131	73501.XP_006672183.1	2.39e-61	192	Hypocreales	RPL33B	GO:0002181,GO:0003674,GO:0003676,GO:0003723,GO:0003735,GO:0005198,GO:0005488,GO:0005575,GO:0005622,GO:0005623,GO:0005737,GO:0005829,GO:0005840,GO:0006412,GO:0006518,GO:0006807,GO:0008150,GO:0008152,GO:0008270,GO:0009058,GO:0009059,GO:0009987,GO:0010467,GO:0015934,GO:0019538,GO:0019843,GO:0022613,GO:0022625,GO:0022626,GO:0032991,GO:0034641,GO:0034645,GO:0042254,GO:0042273,GO:0043043,GO:0043167,GO:…		ko:K02917	ko03010,map03010	M00177,M00179			br01610,ko00000,ko00001,ko00002,ko03011				Fungi	21A9U@147550,3A60A@33154,3P41A@4751,3QW70@4890,3TIH9@5125,COG2451@1,KOG0887@2759	NA|NA|NA	J	60S ribosomal protein L33
UM08929	583.98	1.065	Up-Regulated	0.000795453	0.00941535	459	289	345	807	671	1021	73501.XP_006670144.1	6.66e-305	865	Hypocreales													Fungi	21S2M@147550,39K1P@33154,3Q5UA@4751,3RNVR@4890,3TUYI@5125,KOG1844@1,KOG1844@2759	NA|NA|NA	S	PHD-finger
UM04568	390.153	1.06782	Up-Regulated	0.000339851	0.00512961	298	237	191	419	586	692	176275.XP_008598380.1	0	1059	Hypocreales													Fungi	214W5@147550,38BRT@33154,3NUH8@4751,3QK8T@4890,3TE9U@5125,KOG0253@1,KOG0253@2759	NA|NA|NA	S	Transporter
UM07401	176.315	1.07045	Up-Regulated	0.00140511	0.0137839	127	101	99	247	197	311	176275.XP_008601460.1	5.21e-258	724	Hypocreales	AOS1	GO:0003674,GO:0003824,GO:0005575,GO:0005622,GO:0005623,GO:0005634,GO:0005737,GO:0005829,GO:0006464,GO:0006807,GO:0008150,GO:0008152,GO:0008641,GO:0009987,GO:0016874,GO:0016877,GO:0016925,GO:0018193,GO:0018205,GO:0019538,GO:0019948,GO:0031510,GO:0032446,GO:0032991,GO:0036211,GO:0043170,GO:0043226,GO:0043227,GO:0043229,GO:0043231,GO:0043412,GO:0044237,GO:0044238,GO:0044260,GO:0044267,GO:0044422,GO:…	6.2.1.45	ko:K10684	ko04120,map04120				ko00000,ko00001,ko01000,ko04121				Fungi	2124B@147550,395DT@33154,3NZZ3@4751,3QPSD@4890,3THM2@5125,COG0476@1,KOG2014@2759	NA|NA|NA	O	SUMO activating enzyme AosA
UM01940	5175.36	1.07315	Up-Regulated	0.00597954	0.0373126	4440	2688	2561	8620	5606	7520	73501.XP_006666683.1	2.36e-100	291	Hypocreales	RPS12	GO:0002181,GO:0003674,GO:0003735,GO:0005198,GO:0005575,GO:0005622,GO:0005623,GO:0005737,GO:0005829,GO:0005840,GO:0006412,GO:0006518,GO:0006807,GO:0008150,GO:0008152,GO:0009058,GO:0009059,GO:0009987,GO:0010467,GO:0015935,GO:0019538,GO:0022626,GO:0022627,GO:0032991,GO:0034641,GO:0034645,GO:0043043,GO:0043170,GO:0043226,GO:0043228,GO:0043229,GO:0043232,GO:0043603,GO:0043604,GO:0044237,GO:0044238,GO:…		ko:K02951	ko03010,map03010	M00177			br01610,ko00000,ko00001,ko00002,ko03011				Fungi	218UW@147550,3A22P@33154,3P1R7@4751,3QUH4@4890,3TI6F@5125,COG1358@1,KOG3406@2759	NA|NA|NA	J	Belongs to the eukaryotic ribosomal protein eS12 family
UM09083	475.282	1.07347	Up-Regulated	8.02e-05	0.00178176	337	252	292	629	592	822	73501.XP_006670828.1	0	1159	Hypocreales	MET12	GO:0000096,GO:0000097,GO:0003674,GO:0003824,GO:0004489,GO:0005575,GO:0005622,GO:0005623,GO:0005737,GO:0005829,GO:0006082,GO:0006520,GO:0006555,GO:0006730,GO:0006790,GO:0006807,GO:0008150,GO:0008152,GO:0008652,GO:0009058,GO:0009066,GO:0009067,GO:0009086,GO:0009987,GO:0016053,GO:0016491,GO:0016645,GO:0016646,GO:0019752,GO:0043436,GO:0044237,GO:0044238,GO:0044249,GO:0044272,GO:0044281,GO:0044283,GO:…	1.5.1.20	ko:K00297	ko00670,ko00720,ko01100,ko01120,ko01200,ko01523,map00670,map00720,map01100,map01120,map01200,map01523	M00377	R01224,R07168	RC00081	ko00000,ko00001,ko00002,ko01000				Fungi	211IZ@147550,38D0F@33154,3NVAK@4751,3QKZH@4890,3TF8N@5125,COG0685@1,KOG0564@2759	NA|NA|NA	E	Methylenetetrahydrofolate reductase
UM05017	293.215	1.07576	Up-Regulated	0.00203458	0.0176508	256	124	170	404	404	445	73501.XP_006670971.1	6.86e-262	727	Hypocreales			1.3.3.15,1.3.3.4	ko:K00231,ko:K18164	ko00860,ko01100,ko01110,ko04714,map00860,map01100,map01110,map04714	M00121	R03222,R04178	RC00885	ko00000,ko00001,ko00002,ko01000,ko03029				Fungi	21613@147550,38KMN@33154,3NVH6@4751,3QK52@4890,3TFPU@5125,COG1565@1,KOG2901@2759	NA|NA|NA	H	Arginine methyltransferase involved in the assembly or stability of mitochondrial NADH ubiquinone oxidoreductase complex (complex I)
UM03145	393.722	1.07904	Up-Regulated	3.76e-05	0.00101192	302	219	209	465	591	648	176275.XP_008597526.1	2.28e-143	407	Hypocreales													Fungi	217MJ@147550,2CFX7@1,2SAR1@2759,39X13@33154,3NYCJ@4751,3QQ6J@4890,3TKXS@5125	NA|NA|NA
UM03225	1191.1	1.08171	Up-Regulated	0.000842448	0.00981472	975	594	648	1642	1373	2104	176275.XP_008599494.1	0	914	Hypocreales													Fungi	214II@147550,2QSMW@2759,39BBT@33154,3NVDZ@4751,3QP2I@4890,3TD81@5125,COG2230@1	NA|NA|NA	M	Flavin containing amine oxidoreductase
UM03513	3374.1	1.08637	Up-Regulated	0.0084895	0.0467716	3156	1637	1523	5346	3666	5301	73501.XP_006671046.1	1.41e-93	275	Hypocreales	RPL25	GO:0000027,GO:0002181,GO:0003674,GO:0003676,GO:0003723,GO:0003735,GO:0005198,GO:0005488,GO:0005575,GO:0005622,GO:0005623,GO:0005737,GO:0005829,GO:0005840,GO:0006412,GO:0006518,GO:0006807,GO:0006996,GO:0008150,GO:0008152,GO:0009058,GO:0009059,GO:0009987,GO:0010467,GO:0015934,GO:0016043,GO:0019538,GO:0019843,GO:0022607,GO:0022613,GO:0022618,GO:0022625,GO:0022626,GO:0030684,GO:0030687,GO:0032991,GO:…		ko:K02893	ko03010,map03010	M00177			br01610,ko00000,ko00001,ko00002,ko03011				Fungi	219C1@147550,3A1K9@33154,3P2TQ@4751,3QU5M@4890,3TI92@5125,COG0089@1,KOG1751@2759	NA|NA|NA	J	60s ribosomal protein
UM04003	884.476	1.08685	Up-Regulated	0.00403048	0.0283531	534	560	520	967	938	1989	73501.XP_006672829.1	8.81e-170	478	Hypocreales	ADY2	GO:0000322,GO:0000323,GO:0000324,GO:0003674,GO:0005215,GO:0005342,GO:0005575,GO:0005622,GO:0005623,GO:0005737,GO:0005739,GO:0005773,GO:0005886,GO:0006066,GO:0006067,GO:0006068,GO:0006810,GO:0006811,GO:0006812,GO:0006820,GO:0006846,GO:0006847,GO:0006855,GO:0008028,GO:0008150,GO:0008152,GO:0008324,GO:0008509,GO:0008514,GO:0008519,GO:0009056,GO:0009987,GO:0015075,GO:0015123,GO:0015238,GO:0015318,GO:…		ko:K07034					ko00000				Fungi	214XI@147550,2QUJS@2759,39ZTU@33154,3NXGJ@4751,3QJWZ@4890,3TG45@5125,COG1584@1	NA|NA|NA	S	GPR FUN34 family protein
UM06588	95.3742	1.0887	Up-Regulated	0.00274705	0.0217788	54	55	65	107	123	187	176275.XP_008595682.1	1.98e-134	396	Hypocreales													Fungi	21FD7@147550,2D770@1,2T4KK@2759,38YD4@33154,3PXZR@4751,3RH26@4890,3TN6E@5125	NA|NA|NA
UM00879	374.082	1.09124	Up-Regulated	0.00584692	0.0367315	335	156	207	592	470	522	73501.XP_006673187.1	2.07e-193	555	Hypocreales													Fungi	218K5@147550,2ECRZ@1,2SIJ0@2759,3A0YR@33154,3P2C4@4751,3QU4K@4890,3TI5R@5125	NA|NA|NA	S	F-box domain-containing protein
UM06426	157.453	1.09162	Up-Regulated	0.00303094	0.0233051	135	81	76	229	192	253	73501.XP_006668513.1	6.71e-45	181	Sordariomycetes													Fungi	21E9Y@147550,3A2SY@33154,3P3SM@4751,3R21E@4890,COG0666@1,KOG4177@2759	NA|NA|NA	M	ankyrin repeats
UM00435	243.799	1.09247	Up-Regulated	0.00307143	0.0235556	192	129	129	384	264	389
UM06532	323.302	1.09683	Up-Regulated	0.0017409	0.0159605	283	173	143	350	505	559	5127.CCT67583	5.01e-125	391	Nectriaceae			1.7.1.1,1.7.1.2,1.7.1.3	ko:K10534	ko00910,ko01120,map00910,map01120	M00531	R00794,R00796	RC02812	ko00000,ko00001,ko00002,ko01000				Fungi	1FVUJ@110618,213TZ@147550,39MGM@33154,3P0PU@4751,3QNYC@4890,3TJXS@5125,COG0543@1,COG2041@1,COG5274@1,KOG0534@2759,KOG0535@2759,KOG0537@2759	NA|NA|NA	CH	Mo-co oxidoreductase dimerisation domain
UM08653	81.3985	1.09718	Up-Regulated	0.00629143	0.038521	58	50	41	79	159	118	5111.M1WIM4	1.81e-155	453	Clavicipitaceae			2.7.11.1	ko:K08832					ko00000,ko01000,ko01001				Fungi	214YK@147550,3A3B8@33154,3G641@34397,3P3TD@4751,3QTTB@4890,3TJK9@5125,KOG1290@1,KOG1290@2759	NA|NA|NA	T	Protein kinase domain
UM07751	3238.79	1.09844	Up-Regulated	0.00840036	0.0465207	2965	1645	1408	5373	3691	4624	176275.XP_008601873.1	2.02e-85	253	Hypocreales	RPL27B	GO:0002181,GO:0003674,GO:0003735,GO:0005198,GO:0005575,GO:0005622,GO:0005623,GO:0005737,GO:0005829,GO:0005840,GO:0006412,GO:0006518,GO:0006807,GO:0008150,GO:0008152,GO:0009058,GO:0009059,GO:0009987,GO:0010467,GO:0015934,GO:0019538,GO:0022625,GO:0022626,GO:0030684,GO:0030687,GO:0032991,GO:0034641,GO:0034645,GO:0043043,GO:0043170,GO:0043226,GO:0043228,GO:0043229,GO:0043232,GO:0043603,GO:0043604,GO:…		ko:K02901	ko03010,map03010	M00177			br01610,ko00000,ko00001,ko00002,ko03011				Fungi	219GX@147550,3A1HM@33154,3P2YN@4751,3QU79@4890,3THZE@5125,COG2163@1,KOG3418@2759	NA|NA|NA	J	60S ribosomal protein L27
UM05339	411.18	1.09854	Up-Regulated	0.000479916	0.0065198	344	209	207	488	555	750	176275.XP_008599265.1	1.5e-139	397	Hypocreales													Fungi	219HY@147550,2RH77@2759,3A0QD@33154,3P219@4751,3QUK2@4890,3TICG@5125,COG3917@1	NA|NA|NA	G	DSBA-like thioredoxin domain
UM08589	318.063	1.09912	Up-Regulated	2.78e-05	0.000808933	232	178	173	363	470	555	176275.XP_008600424.1	1.01e-274	754	Hypocreales	TRP4	GO:0000162,GO:0003674,GO:0003824,GO:0004048,GO:0005575,GO:0005622,GO:0005623,GO:0005634,GO:0005737,GO:0006082,GO:0006520,GO:0006568,GO:0006576,GO:0006586,GO:0006725,GO:0006807,GO:0008150,GO:0008152,GO:0008652,GO:0009058,GO:0009072,GO:0009073,GO:0009308,GO:0009309,GO:0009987,GO:0016053,GO:0016740,GO:0016757,GO:0016763,GO:0018130,GO:0019438,GO:0019752,GO:0034641,GO:0042401,GO:0042430,GO:0042435,GO:…	2.4.2.18	ko:K00766	ko00400,ko01100,ko01110,ko01130,ko01230,map00400,map01100,map01110,map01130,map01230	M00023	R01073	RC00440	ko00000,ko00001,ko00002,ko01000				Fungi	216GZ@147550,38E82@33154,3NWSM@4751,3QMM3@4890,3THQA@5125,COG0547@1,KOG1438@2759	NA|NA|NA	E	Anthranilate phosphoribosyltransferase
UM01164	145.65	1.10211	Up-Regulated	0.00292687	0.0227201	117	76	75	166	276	189	73501.XP_006669562.1	4.88e-89	264	Ascomycota													Fungi	2EE0Z@1,2SJI1@2759,3A4XW@33154,3P4YE@4751,3QW8E@4890	NA|NA|NA
UM09521	439.838	1.10243	Up-Regulated	0.0032382	0.0243945	343	241	224	374	662	925	38033.XP_001226221.1	1.93e-63	233	Sordariales													Fungi	215G6@147550,38C2F@33154,3NYVZ@4751,3QJJI@4890,3UEIZ@5139,COG0457@1,KOG1840@2759	NA|NA|NA	Z	Tetratricopeptide repeat
UM06918	190.13	1.10341	Up-Regulated	0.00711581	0.0420489	129	100	118	274	171	377	73501.XP_006666098.1	0	1301	Hypocreales	PRD1	GO:0000322,GO:0000323,GO:0000324,GO:0003674,GO:0003824,GO:0004175,GO:0004222,GO:0005575,GO:0005622,GO:0005623,GO:0005737,GO:0005739,GO:0005740,GO:0005758,GO:0005773,GO:0005794,GO:0006508,GO:0006518,GO:0006807,GO:0008150,GO:0008152,GO:0008233,GO:0008237,GO:0009987,GO:0012505,GO:0016787,GO:0019538,GO:0031967,GO:0031970,GO:0031974,GO:0031975,GO:0034641,GO:0043170,GO:0043226,GO:0043227,GO:0043229,GO:…	3.4.24.37	ko:K01405,ko:K13726					ko00000,ko01000,ko01002				Fungi	2140C@147550,38SFI@33154,3NX1E@4751,3QJCH@4890,3TFM3@5125,COG0339@1,KOG2089@2759	NA|NA|NA	O	metallopeptidase MepB
UM01297	198.722	1.1064	Up-Regulated	0.00593864	0.0370988	154	115	95	159	344	383	73501.XP_006669698.1	1.86000000024e-314	887	Hypocreales													Fungi	2150S@147550,2CYBS@1,2S3EX@2759,39SUV@33154,3NV0G@4751,3QPIW@4890,3TFEG@5125	NA|NA|NA
UM02691	103.727	1.10719	Up-Regulated	0.00447463	0.0303996	71	75	42	129	142	180
UM00928	95.3053	1.10968	Up-Regulated	0.00429235	0.0296791	63	51	59	157	115	132	73501.XP_006673048.1	8.5e-197	552	Hypocreales													Fungi	21QSH@147550,39RNM@33154,3P5YH@4751,3RK8N@4890,3TU4P@5125,KOG3947@1,KOG3947@2759	NA|NA|NA	S	Calcineurin-like phosphoesterase
UM02349	495.468	1.11216	Up-Regulated	0.000842804	0.00981472	325	269	305	675	526	951	73501.XP_006670394.1	5.05e-283	775	Hypocreales			5.1.3.3	ko:K01785	ko00010,ko00052,ko01100,ko01110,ko01120,ko01130,map00010,map00052,map01100,map01110,map01120,map01130	M00632	R01602,R10619	RC00563	ko00000,ko00001,ko00002,ko01000				Fungi	216XE@147550,39TA3@33154,3NW79@4751,3QNS4@4890,3TH1W@5125,COG2017@1,KOG1604@2759	NA|NA|NA	G	Aldose 1-epimerase
UM06076	268.47	1.11378	Up-Regulated	0.00646366	0.0392258	266	108	125	336	394	437	73501.XP_006671468.1	1.55e-42	141	Sordariomycetes				ko:K15902					ko00000,ko03016				Fungi	21BMC@147550,2CZV3@1,2SBSA@2759,3A5ZC@33154,3P54G@4751,3QXAD@4890	NA|NA|NA	S	Transcription factor pcc1
UM06552	231.266	1.11952	Up-Regulated	0.00125763	0.0127058	154	132	132	341	246	411	176275.XP_008595672.1	3.9e-49	167	Hypocreales													Fungi	21BJF@147550,2CHM1@1,2SQV7@2759,3A6Y4@33154,3P58W@4751,3QY57@4890,3TJ1J@5125	NA|NA|NA
UM06808	1003.05	1.12369	Up-Regulated	0.00167516	0.0156424	885	502	452	1111	1365	1949	176275.XP_008601515.1	1.77e-76	229	Sordariomycetes													Fungi	21SIT@147550,3AA1K@33154,3Q3PY@4751,3RKSB@4890,KOG4170@1,KOG4170@2759	NA|NA|NA	S	SCP-2 sterol transfer family
UM06801	165.745	1.12633	Up-Regulated	0.00487983	0.0321968	111	95	93	130	266	349	63577.G9NVM2	5.7e-22	106	Hypocreaceae													Fungi	2178E@147550,2D1EV@1,2SHVI@2759,39S1G@33154,3NYVM@4751,3QQ1E@4890,3TJR6@5125,3TZN9@5129	NA|NA|NA	B	Fungal specific transcription factor domain
UM01193	204.223	1.12678	Up-Regulated	0.00406895	0.0285338	175	84	115	301	232	349	176275.XP_008596436.1	6.18e-122	353	Hypocreales													Fungi	219T1@147550,2E3UT@1,2SAUS@2759,3A7AU@33154,3P5E7@4751,3QY7K@4890,3TIQF@5125	NA|NA|NA	S	Acetyltransferase (GNAT) family
UM07899	313.335	1.12884	Up-Regulated	0.00431395	0.0296791	284	150	140	486	412	443	73501.XP_006673766.1	1.41e-52	165	Hypocreales													Fungi	21BIJ@147550,2EVJ0@1,2SXI7@2759,3AAEB@33154,3P7XS@4751,3R054@4890,3TJ67@5125	NA|NA|NA
UM05456	108.603	1.12932	Up-Regulated	0.00610189	0.0377488	59	82	52	136	129	211	73501.XP_006673405.1	2.12e-192	541	Hypocreales													Fungi	21358@147550,2B56T@1,2SHU7@2759,38CPP@33154,3P0RM@4751,3QNTW@4890,3TEC5@5125	NA|NA|NA
UM07142	116.337	1.12984	Up-Regulated	0.00938334	0.0498149	62	82	63	94	189	239	73501.XP_006671662.1	6.22e-125	363	Hypocreales													Fungi	218XP@147550,2EGXJ@1,2SMRJ@2759,3AMBS@33154,3PE34@4751,3R4DI@4890,3TF4Z@5125	NA|NA|NA	S	Glutathione S-transferase, N-terminal domain
UM01146	2043.04	1.13062	Up-Regulated	0.00704761	0.041859	1995	871	899	3141	2668	2946	73501.XP_006670520.1	6.82e-252	692	Hypocreales	ARO4	GO:0003674,GO:0003824,GO:0003849,GO:0005575,GO:0005622,GO:0005623,GO:0005634,GO:0005737,GO:0006082,GO:0006520,GO:0006725,GO:0006807,GO:0008150,GO:0008152,GO:0008652,GO:0009058,GO:0009072,GO:0009073,GO:0009423,GO:0009987,GO:0016053,GO:0016740,GO:0016765,GO:0019438,GO:0019752,GO:0043226,GO:0043227,GO:0043229,GO:0043231,GO:0043436,GO:0043648,GO:0043650,GO:0044237,GO:0044238,GO:0044249,GO:0044281,GO:…	2.5.1.54	ko:K01626	ko00400,ko01100,ko01110,ko01130,ko01230,ko02024,map00400,map01100,map01110,map01130,map01230,map02024	M00022	R01826	RC00435	ko00000,ko00001,ko00002,ko01000				Fungi	2124R@147550,2QPSU@2759,38CAA@33154,3NVDJ@4751,3QKFF@4890,3TGT8@5125,COG0722@1	NA|NA|NA	E	Stereospecific condensation of phosphoenolpyruvate (PEP) and D-erythrose-4-phosphate (E4P) giving rise to 3-deoxy-D- arabino-heptulosonate-7-phosphate (DAHP)
UM00590	1283.81	1.14071	Up-Regulated	0.00129986	0.0130088	1122	594	621	1675	1559	2388	176275.XP_008600263.1	0	924	Hypocreales		GO:0005575,GO:0005622,GO:0005623,GO:0005737,GO:0005739,GO:0043226,GO:0043227,GO:0043229,GO:0043231,GO:0044424,GO:0044444,GO:0044464	2.1.2.1	ko:K00600	ko00260,ko00460,ko00630,ko00670,ko00680,ko01100,ko01110,ko01120,ko01130,ko01200,ko01230,ko01523,map00260,map00460,map00630,map00670,map00680,map01100,map01110,map01120,map01130,map01200,map01230,map01523	M00140,M00141,M00346,M00532	R00945,R09099	RC00022,RC00112,RC01583,RC02958	ko00000,ko00001,ko00002,ko01000				Fungi	213IC@147550,38EKT@33154,3NVHZ@4751,3QKZB@4890,3TF2S@5125,COG0112@1,KOG2467@2759	NA|NA|NA	H	Interconversion of serine and glycine
UM00447	876.023	1.14277	Up-Regulated	0.0011213	0.0116801	638	504	431	886	1115	1915	176275.XP_008599373.1	6.39e-164	500	Hypocreales													Fungi	214BE@147550,299VQ@1,2RGY2@2759,39XJY@33154,3P0P1@4751,3QRD8@4890,3THJN@5125	NA|NA|NA	S	TAP-like protein
UM04716	4503	1.14456	Up-Regulated	0.00264399	0.0212448	3653	2267	2220	7694	5290	6182	176275.XP_008596807.1	1.77e-109	316	Hypocreales		GO:0002181,GO:0003674,GO:0005488,GO:0005509,GO:0005515,GO:0005575,GO:0005622,GO:0005623,GO:0005737,GO:0005739,GO:0005829,GO:0006412,GO:0006518,GO:0006807,GO:0006950,GO:0006979,GO:0008017,GO:0008092,GO:0008150,GO:0008152,GO:0009058,GO:0009059,GO:0009987,GO:0010467,GO:0010494,GO:0015631,GO:0019538,GO:0030154,GO:0030234,GO:0032502,GO:0032991,GO:0033554,GO:0034599,GO:0034641,GO:0034645,GO:0035770,GO:…											Fungi	213G3@147550,3A0TB@33154,3NVEU@4751,3QNVR@4890,3TG92@5125,KOG1727@1,KOG1727@2759	NA|NA|NA	DZ	Belongs to the TCTP family
UM06167	656.677	1.14522	Up-Regulated	0.00819807	0.0458547	542	321	325	1190	658	936	73501.XP_006674383.1	1.51e-82	247	Hypocreales													Fungi	219Y4@147550,3A5RT@33154,3P5AT@4751,3QWAV@4890,3TIFB@5125,COG0251@1,KOG2317@2759	NA|NA|NA	J	Endoribonuclease L-PSP
UM07269	386.038	1.14575	Up-Regulated	0.00232309	0.0193997	353	191	158	470	556	670	176275.XP_008595588.1	1.8e-100	295	Hypocreales	TRS20	GO:0005575,GO:0005622,GO:0005623,GO:0005737,GO:0005768,GO:0005793,GO:0005794,GO:0005801,GO:0006810,GO:0006886,GO:0006888,GO:0008104,GO:0008150,GO:0012505,GO:0015031,GO:0015833,GO:0016192,GO:0030008,GO:0031410,GO:0031982,GO:0032991,GO:0033036,GO:0034613,GO:0042886,GO:0043226,GO:0043227,GO:0043229,GO:0043231,GO:0044422,GO:0044424,GO:0044431,GO:0044433,GO:0044440,GO:0044444,GO:0044446,GO:0044464,GO:…		ko:K20301					ko00000,ko04131				Fungi	215P3@147550,3A0GZ@33154,3P2JW@4751,3QU4W@4890,3TGX1@5125,COG5603@1,KOG3487@2759	NA|NA|NA	U	Trafficking protein particle complex subunit 2
UM02907	787.77	1.14919	Up-Regulated	0.00372588	0.0267156	751	356	329	1102	1095	1224	73501.XP_006672002.1	0	1063	Hypocreales													Fungi	21PGU@147550,2E04Q@1,2S7KB@2759,3A3QF@33154,3P4YW@4751,3QW2V@4890,3TTEX@5125	NA|NA|NA
UM02906	4261.18	1.15048	Up-Regulated	0.00319414	0.0242055	3773	1966	1990	6836	4983	6490	73501.XP_006672165.1	1.93e-62	192	Hypocreales	rpl36	GO:0002181,GO:0003674,GO:0003676,GO:0003723,GO:0003735,GO:0005198,GO:0005488,GO:0005575,GO:0005622,GO:0005623,GO:0005737,GO:0005829,GO:0005840,GO:0006412,GO:0006518,GO:0006807,GO:0008150,GO:0008152,GO:0009058,GO:0009059,GO:0009987,GO:0010467,GO:0015934,GO:0019538,GO:0022625,GO:0022626,GO:0032991,GO:0034641,GO:0034645,GO:0043043,GO:0043170,GO:0043226,GO:0043228,GO:0043229,GO:0043232,GO:0043603,GO:…		ko:K02920	ko03010,map03010	M00177			br01610,ko00000,ko00001,ko00002,ko03011				Fungi	21AJ2@147550,3A5S5@33154,3P53R@4751,3QW2G@4890,3TIR9@5125,COG5051@1,KOG3452@2759	NA|NA|NA	J	Belongs to the eukaryotic ribosomal protein eL36 family
UM00838	200.42	1.15221	Up-Regulated	0.00014954	0.00273554	124	114	118	234	262	391	176275.XP_008597365.1	6.42e-37	136	Hypocreales													Fungi	21CQQ@147550,29BPH@1,2RISP@2759,38NGU@33154,3PQD5@4751,3R9VE@4890,3TJI8@5125	NA|NA|NA
UM07545	1149.08	1.15256	Up-Regulated	0.00108346	0.0113789	814	614	626	1079	1523	2568	176275.XP_008593706.1	8.72e-71	214	Hypocreales													Fungi	21AME@147550,2E5CD@1,2SC67@2759,3A8WM@33154,3P3UG@4751,3QWHQ@4890,3TIPE@5125	NA|NA|NA	S	RPEL repeat protein
UM00139	5879.59	1.15632	Up-Regulated	0.00289442	0.0226059	5120	2924	2570	9190	6649	9558	176275.XP_008597370.1	5.68e-133	378	Hypocreales	RPS7A	GO:0002181,GO:0003674,GO:0003735,GO:0005198,GO:0005575,GO:0005622,GO:0005623,GO:0005737,GO:0005829,GO:0005840,GO:0006139,GO:0006364,GO:0006396,GO:0006412,GO:0006518,GO:0006725,GO:0006807,GO:0008150,GO:0008152,GO:0009058,GO:0009059,GO:0009987,GO:0010467,GO:0015935,GO:0016070,GO:0016072,GO:0019538,GO:0022613,GO:0022626,GO:0022627,GO:0030684,GO:0030686,GO:0032040,GO:0032991,GO:0034470,GO:0034641,GO:…		ko:K02993	ko03010,map03010	M00177			br01610,ko00000,ko00001,ko00002,ko03011				Fungi	213TT@147550,39ERP@33154,3NTZ0@4751,3QJNA@4890,3TD4J@5125,KOG3320@1,KOG3320@2759	NA|NA|NA	J	Belongs to the eukaryotic ribosomal protein eS7 family
UM04446	1015.74	1.16043	Up-Regulated	0.00430633	0.0296791	819	482	523	834	1474	2298	73501.XP_006673332.1	0	1568	Hypocreales													Fungi	21849@147550,2CMTS@1,2QRX2@2759,38FKF@33154,3P06Q@4751,3QMEF@4890,3TCXA@5125	NA|NA|NA
UM05220	348.901	1.16465	Up-Regulated	0.00372301	0.0267156	195	211	207	300	471	811	73501.XP_006667433.1	5.71e-84	251	Hypocreales	CTR2	GO:0000041,GO:0000322,GO:0000323,GO:0000324,GO:0000329,GO:0003674,GO:0005215,GO:0005375,GO:0005575,GO:0005622,GO:0005623,GO:0005628,GO:0005737,GO:0005773,GO:0005774,GO:0005783,GO:0005886,GO:0006810,GO:0006811,GO:0006812,GO:0006825,GO:0006873,GO:0006875,GO:0006878,GO:0007034,GO:0008150,GO:0008324,GO:0009987,GO:0012505,GO:0015075,GO:0015318,GO:0015677,GO:0015680,GO:0016020,GO:0016021,GO:0019725,GO:…		ko:K14686	ko01524,ko04978,map01524,map04978				ko00000,ko00001,ko02000	1.A.56.1			Fungi	21AAN@147550,3A3R9@33154,3P7A9@4751,3QUE0@4890,3THZ8@5125,KOG3386@1,KOG3386@2759	NA|NA|NA	P	Ctr copper transporter family
UM07817	495.718	1.1673	Up-Regulated	0.0010002	0.0108359	357	254	270	791	528	826	73501.XP_006665412.1	1.32e-106	311	Hypocreales				ko:K22243					ko00000,ko04131				Fungi	21AAA@147550,2BJU0@1,2S1H5@2759,3A327@33154,3P33S@4751,3QUAE@4890,3TGEC@5125	NA|NA|NA	S	Uncharacterized conserved protein
UM01136	1621.86	1.16997	Up-Regulated	0.000383175	0.00556289	1128	957	783	1533	3030	2683	73501.XP_006670510.1	1.11e-138	392	Hypocreales		GO:0000310,GO:0003674,GO:0003824,GO:0004422,GO:0005575,GO:0005622,GO:0005623,GO:0005634,GO:0005737,GO:0006139,GO:0006144,GO:0006163,GO:0006164,GO:0006166,GO:0006177,GO:0006188,GO:0006725,GO:0006753,GO:0006793,GO:0006796,GO:0006807,GO:0008150,GO:0008152,GO:0009058,GO:0009112,GO:0009116,GO:0009117,GO:0009119,GO:0009123,GO:0009124,GO:0009126,GO:0009127,GO:0009150,GO:0009152,GO:0009156,GO:0009161,GO:…		ko:K07101					ko00000				Fungi	217YC@147550,2QRN9@2759,38G9X@33154,3P10X@4751,3QJT1@4890,3TGF1@5125,COG2236@1	NA|NA|NA	A	Xanthine phosphoribosyltransferase 1
UM06177	65.4251	1.17033	Up-Regulated	0.0062728	0.0384746	48	34	34	106	70	107	73501.XP_006673115.1	7.07e-101	294	Hypocreales				ko:K14285	ko03008,ko03013,ko03015,ko05164,map03008,map03013,map03015,map05164	M00430			ko00000,ko00001,ko00002,ko03009,ko03019	1.l.1			Fungi	219EC@147550,2D3WN@1,2ST13@2759,3A75C@33154,3P683@4751,3QY4I@4890,3TI6R@5125	NA|NA|NA	S	nuclear transport factor 2
UM02586	4418.62	1.17554	Up-Regulated	0.00525774	0.0341103	3957	2128	1838	7439	5136	6417	176275.XP_008595380.1	7.01e-129	367	Hypocreales	RPL9B	GO:0002181,GO:0003674,GO:0003676,GO:0003723,GO:0003735,GO:0005198,GO:0005488,GO:0005575,GO:0005622,GO:0005623,GO:0005737,GO:0005829,GO:0005840,GO:0006412,GO:0006518,GO:0006807,GO:0008150,GO:0008152,GO:0009058,GO:0009059,GO:0009987,GO:0010467,GO:0015934,GO:0019538,GO:0022625,GO:0022626,GO:0032991,GO:0034641,GO:0034645,GO:0043043,GO:0043170,GO:0043226,GO:0043228,GO:0043229,GO:0043232,GO:0043603,GO:…		ko:K02940	ko03010,map03010	M00177			br01610,ko00000,ko00001,ko00002,ko03011				Fungi	214AU@147550,39ZYK@33154,3NWQY@4751,3QPSU@4890,3TCU7@5125,COG0097@1,KOG3255@2759	NA|NA|NA	J	ribosomal protein
UM04376	546.421	1.17766	Up-Regulated	4.12e-05	0.0010925	399	303	264	657	744	1024	176275.XP_008597596.1	2.26e-253	710	Hypocreales	THI6	GO:0003674,GO:0003824,GO:0004417,GO:0004789,GO:0005575,GO:0005622,GO:0005623,GO:0005737,GO:0005829,GO:0006725,GO:0006766,GO:0006767,GO:0006772,GO:0006790,GO:0006793,GO:0006796,GO:0006807,GO:0008150,GO:0008152,GO:0009058,GO:0009110,GO:0009228,GO:0009987,GO:0016301,GO:0016310,GO:0016740,GO:0016765,GO:0016772,GO:0016773,GO:0017144,GO:0018130,GO:0019438,GO:0034641,GO:0042364,GO:0042723,GO:0042724,GO:…	2.5.1.3,2.7.1.50	ko:K14154	ko00730,ko01100,map00730,map01100	M00127	R03223,R04448,R10712	RC00002,RC00017,RC00224,RC03255,RC03397	ko00000,ko00001,ko00002,ko01000				Fungi	2123A@147550,2QS2M@2759,38EVB@33154,3NTW4@4751,3QQ75@4890,3THGS@5125,COG2145@1	NA|NA|NA	G	Hydroxyethylthiazole kinase family
UM02844	606.372	1.17815	Up-Regulated	6.58e-05	0.00155402	365	338	360	636	858	1224	73501.XP_006671991.1	0	884	Hypocreales	FBP26	GO:0003674,GO:0003824,GO:0004331,GO:0005575,GO:0005622,GO:0005623,GO:0005737,GO:0005829,GO:0005975,GO:0005996,GO:0006006,GO:0006793,GO:0006796,GO:0008150,GO:0008152,GO:0009987,GO:0016311,GO:0016787,GO:0016788,GO:0016791,GO:0019203,GO:0019318,GO:0042578,GO:0044237,GO:0044238,GO:0044281,GO:0044424,GO:0044444,GO:0044464,GO:0050308,GO:0071704	2.7.1.105,3.1.3.46	ko:K19029	ko00051,ko04152,ko04919,map00051,map04152,map04919				ko00000,ko00001,ko01000			iMM904.YJL155C,iND750.YJL155C	Fungi	211A4@147550,38C8I@33154,3NTVY@4751,3QK3H@4890,3TF79@5125,COG0406@1,KOG0234@2759	NA|NA|NA	G	fructose-2,6-bisphosphatase
UM05361	73.2527	1.17895	Up-Regulated	0.00935668	0.0498074	43	43	42	125	70	121	72228.T5A9Q4	1.51e-52	169	Hypocreales													Fungi	21B3D@147550,2ENDJ@1,2SRUW@2759,3A6AH@33154,3P5P7@4751,3QYD6@4890,3TITB@5125	NA|NA|NA	E	Glyoxalase-like domain
UM03943	196.655	1.1794	Up-Regulated	8.02e-05	0.00178176	118	117	109	277	256	328	73501.XP_006672886.1	1.34e-131	383	Hypocreales	USB1	GO:0000175,GO:0003674,GO:0003824,GO:0004518,GO:0004527,GO:0004532,GO:0004540,GO:0005575,GO:0005622,GO:0005623,GO:0005634,GO:0005737,GO:0005739,GO:0006139,GO:0006396,GO:0006725,GO:0006807,GO:0008150,GO:0008152,GO:0008408,GO:0009987,GO:0010467,GO:0016070,GO:0016073,GO:0016180,GO:0016787,GO:0016788,GO:0016796,GO:0016896,GO:0031123,GO:0034470,GO:0034472,GO:0034477,GO:0034641,GO:0034660,GO:0043170,GO:…											Fungi	218MI@147550,38H18@33154,3P2PH@4751,3QVCN@4890,3TG96@5125,KOG3102@1,KOG3102@2759	NA|NA|NA	L	Phosphodiesterase responsible for the U6 snRNA 3' end processing. Acts as an exoribonuclease (RNase) responsible for trimming the poly(U) tract of the last nucleotides in the pre-U6 snRNA molecule, leading to the formation of mature U6 snRNA
UM00615	412.152	1.18065	Up-Regulated	0.00234902	0.0195061	321	171	241	621	429	752	73501.XP_006665969.1	9.85e-163	461	Hypocreales													Fungi	21QV9@147550,38EE6@33154,3P6E4@4751,3QWCP@4890,3TU64@5125,KOG0013@1,KOG0013@2759	NA|NA|NA	S	Ubiquitin-binding domain
UM06345	121.105	1.18097	Up-Regulated	0.00152468	0.0146184	76	54	83	171	140	221	176275.XP_008600650.1	4.68e-158	445	Hypocreales													Fungi	218E1@147550,2RYP2@2759,3A0H5@33154,3P1T2@4751,3QR1I@4890,3TV34@5125,COG3757@1	NA|NA|NA	G	N,O-diacetyl muramidase
UM06004	3485.51	1.18684	Up-Regulated	0.00527103	0.0341717	3144	1556	1527	5871	3892	5273	176275.XP_008593474.1	4.02e-121	345	Hypocreales	RPL11	GO:0000027,GO:0002181,GO:0003674,GO:0003676,GO:0003723,GO:0003735,GO:0005198,GO:0005488,GO:0005575,GO:0005622,GO:0005623,GO:0005737,GO:0005829,GO:0005840,GO:0006412,GO:0006518,GO:0006807,GO:0006996,GO:0008150,GO:0008152,GO:0009058,GO:0009059,GO:0009987,GO:0010467,GO:0015934,GO:0015935,GO:0016043,GO:0019538,GO:0022607,GO:0022613,GO:0022618,GO:0022625,GO:0022626,GO:0022627,GO:0032991,GO:0034622,GO:…		ko:K02868	ko03010,map03010	M00177			br01610,ko00000,ko00001,ko00002,ko03011				Fungi	214EP@147550,38BMT@33154,3NTW9@4751,3QJJA@4890,3TCQP@5125,COG0094@1,KOG0397@2759	NA|NA|NA	J	Belongs to the universal ribosomal protein uL5 family
UM09341	66.049	1.18793	Up-Regulated	0.00266148	0.0213277	38	38	39	82	123	85	176275.XP_008602073.1	4.19e-199	562	Sordariomycetes			1.13.11.78	ko:K21196	ko00440,map00440		R10722	RC03261	ko00000,ko00001,ko01000				Fungi	2170B@147550,2RZKR@2759,39XXQ@33154,3NWEK@4751,3QQRJ@4890,COG4341@1	NA|NA|NA	G	Type I phosphodiesterase / nucleotide pyrophosphatase
UM07430	417.68	1.18823	Up-Regulated	5.74e-05	0.00140276	301	217	217	561	518	765	176275.XP_008601485.1	2.73e-195	547	Hypocreales	GCN3	GO:0002181,GO:0002183,GO:0003674,GO:0003676,GO:0003723,GO:0003743,GO:0005085,GO:0005488,GO:0005515,GO:0005575,GO:0005622,GO:0005623,GO:0005737,GO:0005829,GO:0005851,GO:0006412,GO:0006413,GO:0006417,GO:0006446,GO:0006518,GO:0006807,GO:0008135,GO:0008150,GO:0008152,GO:0009058,GO:0009059,GO:0009889,GO:0009987,GO:0010467,GO:0010468,GO:0010556,GO:0010608,GO:0010646,GO:0010647,GO:0019222,GO:0019538,GO:…		ko:K03239	ko03013,map03013				ko00000,ko00001,ko03012				Fungi	21496@147550,38HZY@33154,3NW71@4751,3QPC2@4890,3TFB8@5125,COG1184@1,KOG1466@2759	NA|NA|NA	J	Belongs to the eIF-2B alpha beta delta subunits family
UM02221	212.959	1.19367	Up-Regulated	0.00271429	0.0216182	179	105	93	226	421	300	176275.XP_008595820.1	0	909	Hypocreales		GO:0000322,GO:0000323,GO:0000324,GO:0003674,GO:0005215,GO:0005575,GO:0005622,GO:0005623,GO:0005737,GO:0005773,GO:0005886,GO:0005887,GO:0006605,GO:0006623,GO:0006810,GO:0006811,GO:0006820,GO:0006855,GO:0006873,GO:0006885,GO:0006886,GO:0007034,GO:0008104,GO:0008150,GO:0008509,GO:0009987,GO:0015031,GO:0015075,GO:0015103,GO:0015238,GO:0015318,GO:0015562,GO:0015698,GO:0015833,GO:0015893,GO:0016020,GO:…											Fungi	217CQ@147550,38BCI@33154,3NVYG@4751,3QK6U@4890,3TDR9@5125,KOG1172@1,KOG1172@2759	NA|NA|NA	P	Anion exchange family protein
UM04670	424.422	1.19539	Up-Regulated	0.00625234	0.038387	404	182	172	418	628	871	176275.XP_008594178.1	2.73e-50	190	Hypocreales													Fungi	21NWM@147550,2D2BB@1,2SM93@2759,3A5FA@33154,3P4JT@4751,3QWY5@4890,3TM0S@5125	NA|NA|NA	S	GAL4-like Zn(II)2Cys6 (or C6 zinc) binuclear cluster DNA-binding domain
UM01639	74.6521	1.19542	Up-Regulated	0.00288967	0.0225886	53	37	41	82	92	162	176275.XP_008597046.1	8.11e-86	270	Hypocreales													Fungi	21A56@147550,2EEH6@1,2SJWZ@2759,3A12B@33154,3P2KW@4751,3QUH9@4890,3TIWA@5125	NA|NA|NA
UM03017	237.737	1.1955	Up-Regulated	0.00318802	0.0241797	208	125	88	299	307	451	73501.XP_006669872.1	6.05e-180	526	Hypocreales	MPS1	GO:0000003,GO:0000075,GO:0000226,GO:0000228,GO:0000278,GO:0000280,GO:0000775,GO:0000776,GO:0000777,GO:0000778,GO:0000779,GO:0000780,GO:0000793,GO:0000794,GO:0000819,GO:0003674,GO:0003824,GO:0004672,GO:0004674,GO:0004712,GO:0005575,GO:0005622,GO:0005623,GO:0005634,GO:0005694,GO:0005815,GO:0005816,GO:0005856,GO:0006464,GO:0006468,GO:0006793,GO:0006796,GO:0006807,GO:0006996,GO:0007010,GO:0007017,GO:…	2.7.12.1	ko:K08866	ko04110,ko04111,map04110,map04111				ko00000,ko00001,ko01000,ko01001,ko03036				Fungi	211XZ@147550,38EVC@33154,3NVRQ@4751,3QKBU@4890,3TD7Z@5125,KOG0596@1,KOG0596@2759	NA|NA|NA	D	Checkpoint protein kinase
UM08194	216.308	1.19639	Up-Regulated	0.00379812	0.0271464	201	100	84	239	332	397
UM06367	657.178	1.19953	Up-Regulated	0.00445748	0.0303523	362	359	416	470	1147	1395	73501.XP_006673533.1	0	2593	Hypocreales													Fungi	217SK@147550,2QRI9@2759,38B88@33154,3NY9A@4751,3R11R@4890,3THMZ@5125,COG3207@1	NA|NA|NA	I	transferase, family
UM06816	107.808	1.19985	Up-Regulated	0.00808632	0.045429	79	48	62	200	132	128	73501.XP_006666132.1	2.19e-164	462	Hypocreales	atg5	GO:0000045,GO:0000407,GO:0000422,GO:0000423,GO:0003674,GO:0005575,GO:0005622,GO:0005623,GO:0005634,GO:0005737,GO:0005773,GO:0005776,GO:0005829,GO:0006464,GO:0006497,GO:0006501,GO:0006807,GO:0006914,GO:0006950,GO:0006995,GO:0006996,GO:0007005,GO:0007033,GO:0007154,GO:0008047,GO:0008104,GO:0008150,GO:0008152,GO:0009056,GO:0009058,GO:0009059,GO:0009267,GO:0009605,GO:0009987,GO:0009991,GO:0016020,GO:…		ko:K08339	ko04136,ko04137,ko04138,ko04140,ko04211,ko04213,ko04216,ko04621,ko04622,ko05131,map04136,map04137,map04138,map04140,map04211,map04213,map04216,map04621,map04622,map05131				ko00000,ko00001,ko03029,ko04131				Fungi	216S7@147550,38FYV@33154,3NYKU@4751,3QRDP@4890,3TTX7@5125,KOG2976@1,KOG2976@2759	NA|NA|NA	C	Involved in cytoplasm to vacuole transport (Cvt) and autophagic vesicle formation
UM04905	467.782	1.20036	Up-Regulated	0.000711426	0.00877196	342	265	211	580	540	970	393283.XP_007835232.1	1.43e-95	288	Sordariomycetes													Fungi	21SH1@147550,3A1AJ@33154,3P2NM@4751,3RPGU@4890,COG1028@1,KOG1611@2759	NA|NA|NA	Q	Enoyl-(Acyl carrier protein) reductase
UM01306	663.542	1.20431	Up-Regulated	0.00695916	0.0414391	664	283	237	896	938	1095	73501.XP_006669706.1	1.45e-235	647	Hypocreales	CDC28	GO:0000003,GO:0000018,GO:0000070,GO:0000082,GO:0000086,GO:0000226,GO:0000228,GO:0000278,GO:0000280,GO:0000307,GO:0000706,GO:0000729,GO:0000775,GO:0000781,GO:0000784,GO:0000785,GO:0000790,GO:0000792,GO:0000819,GO:0000910,GO:0000993,GO:0001098,GO:0001099,GO:0001100,GO:0001932,GO:0001934,GO:0003674,GO:0003824,GO:0004672,GO:0004674,GO:0004693,GO:0005488,GO:0005515,GO:0005575,GO:0005622,GO:0005623,GO:…	2.7.11.22	ko:K04563	ko04011,ko04111,ko04113,map04011,map04111,map04113	M00692,M00693			ko00000,ko00001,ko00002,ko01000,ko03019				Fungi	211U8@147550,38B58@33154,3NUNS@4751,3QN2V@4890,3TCXC@5125,KOG0594@1,KOG0594@2759	NA|NA|NA	T	Belongs to the protein kinase superfamily
UM02272	115.998	1.20438	Up-Regulated	6.75e-05	0.00158198	70	64	67	139	169	209	176275.XP_008598707.1	2.14e-104	309	Hypocreales		GO:0002181,GO:0003674,GO:0003824,GO:0005575,GO:0005622,GO:0005623,GO:0005737,GO:0005829,GO:0006412,GO:0006464,GO:0006479,GO:0006480,GO:0006518,GO:0006807,GO:0008150,GO:0008152,GO:0008168,GO:0008213,GO:0008276,GO:0008757,GO:0009058,GO:0009059,GO:0009987,GO:0010467,GO:0016740,GO:0016741,GO:0018016,GO:0018193,GO:0018208,GO:0019538,GO:0031365,GO:0032259,GO:0034641,GO:0034645,GO:0035568,GO:0036211,GO:…	2.1.1.244	ko:K16219					ko00000,ko01000				Fungi	213G1@147550,38ZRJ@33154,3NX0G@4751,3QU1X@4890,3TI84@5125,KOG3178@1,KOG3178@2759	NA|NA|NA	S	AdoMet dependent proline di-methyltransferase
UM01407	123.92	1.20491	Up-Regulated	0.00185567	0.0165325	67	84	62	144	154	258	176275.XP_008599625.1	1.51e-293	810	Hypocreales													Fungi	2143Z@147550,2CNHD@1,2QWBF@2759,39UDN@33154,3NVD3@4751,3QTTS@4890,3TGS6@5125	NA|NA|NA	S	Major Facilitator Superfamily
UM02830	222.475	1.20663	Up-Regulated	0.000464257	0.0064056	179	119	92	267	365	357
UM01943	60.1678	1.2081	Up-Regulated	0.00730123	0.0427117	52	25	29	78	110	77	73501.XP_006666681.1	6.64e-35	129	Hypocreales													Fungi	219GD@147550,2E8Q4@1,2SF5I@2759,3A84R@33154,3P5NE@4751,3QURE@4890,3TIVB@5125	NA|NA|NA
UM08097	205.46	1.20836	Up-Regulated	0.00184183	0.0164749	154	124	80	219	284	424	73501.XP_006674765.1	1.08e-229	635	Hypocreales			1.13.12.16	ko:K00459	ko00910,map00910		R00025	RC02541,RC02759	ko00000,ko00001,ko01000				Fungi	2132S@147550,2QSZT@2759,3AF9F@33154,3PA43@4751,3QJMS@4890,3TG81@5125,COG2070@1	NA|NA|NA	E	2-nitropropane dioxygenase
UM05222	773.128	1.20937	Up-Regulated	0.000322745	0.00493346	628	340	391	921	1016	1526	73501.XP_006667431.1	3.43e-64	230	Hypocreales													Fungi	21GBD@147550,29FGI@1,2RNN6@2759,38SBR@33154,3PU2Y@4751,3RDE6@4890,3TNJU@5125	NA|NA|NA
UM09162	276.683	1.21017	Up-Regulated	0.00198115	0.017322	153	160	163	289	320	647	176275.XP_008594089.1	0	959	Hypocreales													Fungi	2181N@147550,2D2BB@1,2SM93@2759,3A5FA@33154,3P4JT@4751,3QQXZ@4890,3TE9G@5125	NA|NA|NA	S	c6 zinc finger domain protein
UM03992	216.1	1.21212	Up-Regulated	0.00921391	0.0492236	131	132	109	409	191	328	73501.XP_006672842.1	1.44e-225	633	Hypocreales	GPI14	GO:0000030,GO:0003674,GO:0003824,GO:0005575,GO:0005622,GO:0005623,GO:0005737,GO:0005783,GO:0005789,GO:0006464,GO:0006497,GO:0006505,GO:0006506,GO:0006629,GO:0006643,GO:0006644,GO:0006650,GO:0006661,GO:0006664,GO:0006793,GO:0006796,GO:0006807,GO:0008150,GO:0008152,GO:0008610,GO:0008654,GO:0009058,GO:0009059,GO:0009247,GO:0009987,GO:0012505,GO:0016020,GO:0016021,GO:0016043,GO:0016740,GO:0016757,GO:…		ko:K05284	ko00563,ko01100,map00563,map01100	M00065	R05919		ko00000,ko00001,ko00002,ko01000,ko01003		GT50		Fungi	2141T@147550,38CA7@33154,3NU0H@4751,3QM4W@4890,3TFMB@5125,KOG3893@1,KOG3893@2759	NA|NA|NA	G	Mannosyltransferase
UM06979	404.078	1.21385	Up-Regulated	0.00319881	0.0242203	323	163	223	505	421	888	176275.XP_008599099.1	0	1425	Eukaryota													Eukaryota	COG1132@1,KOG0054@2759	NA|NA|NA	V	ATPase activity, coupled to transmembrane movement of substances
UM02353	6439.5	1.21526	Up-Regulated	0.00140821	0.0137993	5451	2984	2872	10395	7782	9886	73501.XP_006670390.1	3.49e-159	447	Hypocreales	RPS6	GO:0000462,GO:0002181,GO:0003674,GO:0003735,GO:0005198,GO:0005575,GO:0005622,GO:0005623,GO:0005737,GO:0005829,GO:0005840,GO:0006139,GO:0006364,GO:0006396,GO:0006412,GO:0006518,GO:0006725,GO:0006807,GO:0008150,GO:0008152,GO:0009058,GO:0009059,GO:0009987,GO:0010467,GO:0015935,GO:0016070,GO:0016072,GO:0019538,GO:0022613,GO:0022626,GO:0022627,GO:0030490,GO:0030684,GO:0030686,GO:0032040,GO:0032991,GO:…		ko:K02991	ko01521,ko03010,ko04066,ko04150,ko04151,ko04371,ko04714,ko04910,ko05205,map01521,map03010,map04066,map04150,map04151,map04371,map04714,map04910,map05205	M00177,M00179			br01610,ko00000,ko00001,ko00002,ko03011				Fungi	2147U@147550,38HEM@33154,3NUD1@4751,3QMKB@4890,3TE9H@5125,COG2125@1,KOG1646@2759	NA|NA|NA	J	Belongs to the eukaryotic ribosomal protein eS6 family
UM04875	766.652	1.22012	Up-Regulated	0.000242325	0.00400598	462	436	419	848	939	1682	176275.XP_008595747.1	0	910	Hypocreales													Fungi	215KJ@147550,39U71@33154,3NWBF@4751,3QKIK@4890,3THE3@5125,COG2124@1,KOG0157@2759	NA|NA|NA	Q	cytochrome p450
UM08020	4692.72	1.22743	Up-Regulated	0.0057475	0.0362601	4273	2022	1942	8188	5485	6656	176275.XP_008596644.1	3.37e-48	156	Hypocreales		GO:0001932,GO:0001934,GO:0002181,GO:0002182,GO:0003674,GO:0003735,GO:0005198,GO:0005575,GO:0005622,GO:0005623,GO:0005737,GO:0005829,GO:0005840,GO:0006412,GO:0006414,GO:0006518,GO:0006807,GO:0008047,GO:0008150,GO:0008152,GO:0009058,GO:0009059,GO:0009893,GO:0009987,GO:0010467,GO:0010562,GO:0010604,GO:0015934,GO:0019207,GO:0019209,GO:0019220,GO:0019222,GO:0019538,GO:0019887,GO:0022625,GO:0022626,GO:…		ko:K02942	ko03010,map03010	M00177			br01610,ko00000,ko00001,ko00002,ko03011				Fungi	21ASR@147550,3A5NZ@33154,3P5HS@4751,3QW1S@4890,3TIRA@5125,COG2058@1,KOG1762@2759	NA|NA|NA	J	Belongs to the eukaryotic ribosomal protein P1 P2 family
UM07560	3561.87	1.23073	Up-Regulated	0.00461869	0.0309928	3161	1531	1541	6220	4059	5171	176275.XP_008593722.1	2.33e-113	326	Hypocreales	RPL20B	GO:0002181,GO:0003674,GO:0003676,GO:0003723,GO:0003735,GO:0005198,GO:0005488,GO:0005575,GO:0005622,GO:0005623,GO:0005737,GO:0005829,GO:0005840,GO:0006412,GO:0006518,GO:0006807,GO:0008150,GO:0008152,GO:0009058,GO:0009059,GO:0009987,GO:0010467,GO:0015934,GO:0019538,GO:0022625,GO:0022626,GO:0032991,GO:0034641,GO:0034645,GO:0043043,GO:0043170,GO:0043226,GO:0043228,GO:0043229,GO:0043232,GO:0043603,GO:…		ko:K02882	ko03010,map03010	M00177			br01610,ko00000,ko00001,ko00002,ko03011				Fungi	212DP@147550,38FEA@33154,3NUZ6@4751,3QKZP@4890,3TFKI@5125,COG2157@1,KOG0829@2759	NA|NA|NA	J	Belongs to the eukaryotic ribosomal protein eL20 family
UM04963	179.104	1.23139	Up-Regulated	0.00114513	0.0119006	137	85	88	281	200	307	176275.XP_008596508.1	1.41e-70	213	Hypocreales													Fungi	21AR2@147550,2S6WE@2759,3A4TP@33154,3P44F@4751,3QWB9@4890,3TJ5U@5125,COG3323@1	NA|NA|NA	S	Structural toxin protein
UM00537	1157.14	1.23251	Up-Regulated	0.00112999	0.0117569	786	576	629	941	1817	2567	73501.XP_006673592.1	7.86e-170	494	Hypocreales													Fungi	21R2W@147550,2S15J@2759,3A46S@33154,3P409@4751,3RM4H@4890,3TUAS@5125,COG2013@1	NA|NA|NA	S	Altered inheritance of mitochondria protein 24, mitochondrial
UM00811	101.125	1.23312	Up-Regulated	0.00271801	0.0216182	85	41	50	151	122	174	176275.XP_008597384.1	2.48e-190	544	Hypocreales			1.14.13.1	ko:K00480	ko00621,ko00624,ko00626,ko01100,ko01120,ko01220,map00621,map00624,map00626,map01100,map01120,map01220		R00818,R05632,R06915,R06936,R06939	RC00389	ko00000,ko00001,ko01000				Fungi	211XT@147550,38CUW@33154,3NZU4@4751,3QQ31@4890,3TH3P@5125,COG0654@1,KOG2614@2759	NA|NA|NA	C	FAD binding domain
UM03375	403.861	1.23437	Up-Regulated	0.000471702	0.00645841	244	216	230	466	462	902	40127.XP_009851810.1	6.32e-143	424	Sordariaceae			2.1.1.43	ko:K19199	ko00310,map00310		R03875,R04866,R04867	RC00003,RC00060,RC00181,RC00496	ko00000,ko00001,ko01000,ko03036				Fungi	21HU0@147550,38GWP@33154,3NXEB@4751,3R18A@4890,3U8PU@5139,3UGNG@5148,KOG1337@1,KOG1337@2759	NA|NA|NA	S	Rubisco LSMT substrate-binding
UM04424	1118.13	1.23674	Up-Regulated	3.58e-06	0.00016287	771	553	597	1644	1577	1709	176275.XP_008594482.1	9.72e-185	514	Hypocreales	PMM1	GO:0003674,GO:0003824,GO:0004615,GO:0005575,GO:0005576,GO:0005622,GO:0005623,GO:0005737,GO:0005829,GO:0005975,GO:0005996,GO:0006013,GO:0006464,GO:0006486,GO:0006487,GO:0006605,GO:0006807,GO:0006810,GO:0006886,GO:0008104,GO:0008150,GO:0008152,GO:0009058,GO:0009059,GO:0009100,GO:0009101,GO:0009987,GO:0010494,GO:0015031,GO:0015833,GO:0016853,GO:0016866,GO:0016868,GO:0019318,GO:0019538,GO:0031012,GO:…	5.4.2.8	ko:K17497	ko00051,ko00520,ko01100,ko01110,ko01130,map00051,map00520,map01100,map01110,map01130	M00114	R01818	RC00408	ko00000,ko00001,ko00002,ko01000				Fungi	215K6@147550,38BMK@33154,3NUGP@4751,3QKUC@4890,3TFPJ@5125,COG0561@1,KOG3189@2759	NA|NA|NA	I	Involved in the synthesis of the GDP-mannose and dolichol-phosphate-mannose required for a number of critical mannosyl transfer reactions
UM07422	258.666	1.23755	Up-Regulated	0.000283102	0.00449688	170	136	137	288	322	564	176275.XP_008601479.1	0	1976	Hypocreales			3.6.3.44	ko:K05658	ko02010,ko04976,ko05206,ko05226,map02010,map04976,map05206,map05226				ko00000,ko00001,ko01000,ko02000,ko04090,ko04147	3.A.1.201			Fungi	214MI@147550,39UR3@33154,3NZ36@4751,3QQ2K@4890,3THIX@5125,COG1132@1,KOG0055@2759	NA|NA|NA	Q	ABC transporter transmembrane region
UM01696	45.7366	1.23785	Up-Regulated	0.00348325	0.0255926	27	21	30	70	64	67	148304.MAPG_10024T0	1.55e-211	601	Magnaporthales				ko:K07025					ko00000				Fungi	21KWZ@147550,2SNYU@2759,39Y13@33154,3NYU3@4751,3R12E@4890,41Q5C@639021,COG1011@1	NA|NA|NA	S	Haloacid dehalogenase-like hydrolase
UM06615	350.467	1.24008	Up-Regulated	4.89e-05	0.00124414	251	178	173	435	453	688	73501.XP_006668802.1	5.87e-92	278	Hypocreales	YAE1	GO:0005575,GO:0005622,GO:0005623,GO:0005634,GO:0005737,GO:0006412,GO:0006413,GO:0006518,GO:0006807,GO:0008150,GO:0008152,GO:0009058,GO:0009059,GO:0009987,GO:0010467,GO:0019538,GO:0022613,GO:0034641,GO:0034645,GO:0042254,GO:0042273,GO:0043043,GO:0043170,GO:0043226,GO:0043227,GO:0043229,GO:0043231,GO:0043603,GO:0043604,GO:0044085,GO:0044237,GO:0044238,GO:0044249,GO:0044260,GO:0044267,GO:0044271,GO:…											Fungi	219ZB@147550,3A6V8@33154,3P6BT@4751,3QWD3@4890,3TIBS@5125,KOG4774@1,KOG4774@2759	NA|NA|NA	S	Essential protein Yae1, N terminal
UM00115	1491.96	1.24428	Up-Regulated	0.00873656	0.0475266	1384	592	628	2684	1592	2201	176275.XP_008601140.1	4.2e-43	140	Hypocreales	RPL38	GO:0002181,GO:0003674,GO:0003676,GO:0003723,GO:0003735,GO:0005198,GO:0005488,GO:0005575,GO:0005622,GO:0005623,GO:0005737,GO:0005829,GO:0005840,GO:0006412,GO:0006518,GO:0006807,GO:0008150,GO:0008152,GO:0009058,GO:0009059,GO:0009987,GO:0010467,GO:0015934,GO:0016043,GO:0019538,GO:0022607,GO:0022613,GO:0022618,GO:0022625,GO:0022626,GO:0032991,GO:0034622,GO:0034641,GO:0034645,GO:0043043,GO:0043170,GO:…		ko:K02923	ko03010,map03010	M00177			br01610,ko00000,ko00001,ko00002,ko03011				Fungi	21B7Q@147550,3A8NK@33154,3P6UD@4751,3QXEW@4890,3TJ1D@5125,KOG3499@1,KOG3499@2759	NA|NA|NA	J	Belongs to the eukaryotic ribosomal protein eL38 family
UM00947	103.862	1.24513	Up-Regulated	0.00474694	0.0315733	94	36	51	110	168	193	73501.XP_006673027.1	0	900	Hypocreales													Fungi	218IP@147550,3AGCE@33154,3PBCD@4751,3QJDC@4890,3TK9F@5125,COG2072@1,KOG1399@2759	NA|NA|NA	Q	L-lysine 6-monooxygenase (NADPH-requiring)
UM00809	120.809	1.24562	Up-Regulated	0.00226027	0.0190174	90	51	67	104	221	228	73501.XP_006667918.1	1.13e-149	428	Hypocreales			2.7.7.53	ko:K00988	ko00230,map00230		R00126,R01618	RC00002,RC02753,RC02795	ko00000,ko00001,ko01000				Fungi	215YS@147550,2QRAQ@2759,3A038@33154,3P2HW@4751,3QV6E@4890,3TJ01@5125,COG4360@1	NA|NA|NA	F	ATP adenylyltransferase
UM09383	1470.45	1.24607	Up-Regulated	0.00426699	0.0295741	1370	583	612	2396	1838	2209	73501.XP_006668857.1	3.06e-94	283	Hypocreales	DOT5	GO:0000302,GO:0000303,GO:0000305,GO:0003674,GO:0003824,GO:0004601,GO:0005575,GO:0005622,GO:0005623,GO:0005634,GO:0006801,GO:0006950,GO:0006979,GO:0008150,GO:0008152,GO:0008379,GO:0009056,GO:0009636,GO:0009987,GO:0010035,GO:0016209,GO:0016491,GO:0016684,GO:0016999,GO:0017001,GO:0017144,GO:0019430,GO:0019725,GO:0033554,GO:0034599,GO:0034614,GO:0035690,GO:0042221,GO:0042493,GO:0042542,GO:0042592,GO:…	1.11.1.15	ko:K03564					ko00000,ko01000				Fungi	216HD@147550,3A1K4@33154,3P2T2@4751,3QQ3G@4890,3TI75@5125,COG1225@1,KOG0855@2759	NA|NA|NA	O	Redoxin
UM07274	334.034	1.24658	Up-Regulated	0.000110632	0.00227037	265	150	161	375	537	596	176275.XP_008595597.1	1.25e-168	486	Hypocreales													Fungi	215TT@147550,2RXKW@2759,39KE0@33154,3Q4SI@4751,3RN2J@4890,3TE5I@5125,COG2828@1	NA|NA|NA	S	PrpF protein
UM06211	964.471	1.25014	Up-Regulated	0.00069687	0.00862823	832	407	431	1223	1267	1847	73501.XP_006673070.1	3e-46	150	Hypocreales													Fungi	21CDD@147550,2CAQ5@1,2SXKU@2759,3A8S5@33154,3P87U@4751,3QYGZ@4890,3TJE0@5125	NA|NA|NA	S	ethyl tert-butyl ether degradation
UM05806	216.498	1.25314	Up-Regulated	0.00826547	0.0461161	173	118	80	394	216	332	176275.XP_008593659.1	2.07e-50	159	Hypocreales	LSM6	GO:0000375,GO:0000377,GO:0000398,GO:0000932,GO:0003674,GO:0003676,GO:0003723,GO:0003727,GO:0005488,GO:0005575,GO:0005622,GO:0005623,GO:0005634,GO:0005688,GO:0005730,GO:0005732,GO:0005737,GO:0006139,GO:0006364,GO:0006396,GO:0006397,GO:0006725,GO:0006807,GO:0008150,GO:0008152,GO:0008187,GO:0008266,GO:0008380,GO:0009987,GO:0010467,GO:0016070,GO:0016071,GO:0016072,GO:0022613,GO:0030490,GO:0030532,GO:…		ko:K12625	ko03018,ko03040,map03018,map03040	M00354,M00396,M00397			ko00000,ko00001,ko00002,ko03019,ko03041				Fungi	21BBR@147550,3A5NM@33154,3P6ZD@4751,3QXI3@4890,3TIYJ@5125,COG1958@1,KOG1783@2759	NA|NA|NA	A	LSM domain
UM01705	276.01	1.25436	Up-Regulated	0.000626228	0.00803421	227	143	104	348	410	481	176275.XP_008596959.1	2.32e-125	366	Hypocreales													Fungi	214Y7@147550,3A055@33154,3P1UV@4751,3QTNF@4890,3TIXI@5125,KOG2551@1,KOG2551@2759	NA|NA|NA	S	Serine hydrolase (FSH1)
UM02695	355.805	1.25736	Up-Regulated	0.00290826	0.0226545	327	133	157	534	460	583	73501.XP_006671952.1	3.36e-136	385	Hypocreales		GO:0005575,GO:0005622,GO:0005623,GO:0005737,GO:0005768,GO:0005793,GO:0005794,GO:0005801,GO:0005829,GO:0006810,GO:0006886,GO:0006888,GO:0006891,GO:0008104,GO:0008150,GO:0012505,GO:0015031,GO:0015833,GO:0016020,GO:0016192,GO:0030008,GO:0031090,GO:0031410,GO:0031982,GO:0032991,GO:0033036,GO:0033106,GO:0034613,GO:0042886,GO:0043226,GO:0043227,GO:0043229,GO:0043231,GO:0044422,GO:0044424,GO:0044431,GO:…		ko:K20302					ko00000,ko04131				Fungi	2150Y@147550,38BCP@33154,3NVYY@4751,3QPTQ@4890,3TH9H@5125,KOG3330@1,KOG3330@2759	NA|NA|NA	U	Trafficking protein particle complex subunit
UM06671	83.3033	1.26055	Up-Regulated	0.00274706	0.0217788	60	35	47	123	88	161	73501.XP_006667720.1	6.94e-146	441	Sordariomycetes													Fungi	21BWA@147550,297HF@1,2REH8@2759,3AKAS@33154,3PDJM@4751,3R19R@4890	NA|NA|NA
UM07801	356.068	1.26069	Up-Regulated	0.00309345	0.0236432	288	116	209	555	411	611	176275.XP_008601597.1	1.21e-199	558	Hypocreales	EAF3	GO:0000118,GO:0000123,GO:0000228,GO:0000785,GO:0000790,GO:0005575,GO:0005622,GO:0005623,GO:0005634,GO:0005654,GO:0005694,GO:0006139,GO:0006259,GO:0006275,GO:0006281,GO:0006325,GO:0006338,GO:0006342,GO:0006351,GO:0006354,GO:0006355,GO:0006357,GO:0006366,GO:0006368,GO:0006464,GO:0006473,GO:0006475,GO:0006476,GO:0006725,GO:0006807,GO:0006950,GO:0006974,GO:0006996,GO:0007163,GO:0008150,GO:0008152,GO:…		ko:K11339					ko00000,ko03036,ko03400				Fungi	214KQ@147550,38ZRW@33154,3NVZW@4751,3QS6F@4890,3TGCP@5125,KOG3001@1,KOG3001@2759	NA|NA|NA	BK	MRG
UM08366	107.895	1.26114	Up-Regulated	0.00204118	0.0176909	77	59	47	183	128	162	73501.XP_006666289.1	2.5e-280	769	Hypocreales	GAL102	GO:0003674,GO:0003824,GO:0006139,GO:0006725,GO:0006807,GO:0008150,GO:0008152,GO:0008460,GO:0009225,GO:0009987,GO:0016829,GO:0016835,GO:0016836,GO:0034641,GO:0044237,GO:0044238,GO:0044281,GO:0046483,GO:0055086,GO:0071704,GO:1901135,GO:1901360	4.2.1.46	ko:K01710	ko00521,ko00523,ko00525,ko01055,ko01130,map00521,map00523,map00525,map01055,map01130	M00793	R06513	RC00402	ko00000,ko00001,ko00002,ko01000				Fungi	213EA@147550,39ADA@33154,3NX8S@4751,3QJNG@4890,3TDED@5125,COG1088@1,KOG0747@2759	NA|NA|NA	G	4,6-dehydratase
UM02128	1870.96	1.26268	Up-Regulated	0.00370897	0.0266586	1505	847	853	3414	1872	2867	176275.XP_008597551.1	0	1076	Hypocreales	PGM2	GO:0000271,GO:0003674,GO:0003824,GO:0004614,GO:0005575,GO:0005622,GO:0005623,GO:0005737,GO:0005829,GO:0005975,GO:0005976,GO:0005977,GO:0005978,GO:0005984,GO:0005991,GO:0005992,GO:0005996,GO:0006006,GO:0006011,GO:0006012,GO:0006073,GO:0006091,GO:0006112,GO:0006139,GO:0006725,GO:0006793,GO:0006796,GO:0006807,GO:0006873,GO:0006874,GO:0006875,GO:0008150,GO:0008152,GO:0009056,GO:0009058,GO:0009059,GO:…	5.4.2.2	ko:K01835	ko00010,ko00030,ko00052,ko00230,ko00500,ko00520,ko00521,ko01100,ko01110,ko01120,ko01130,map00010,map00030,map00052,map00230,map00500,map00520,map00521,map01100,map01110,map01120,map01130	M00549	R00959,R01057,R08639	RC00408	ko00000,ko00001,ko00002,ko01000				Fungi	215JP@147550,38BW9@33154,3NV3F@4751,3QPK2@4890,3TFF4@5125,COG0033@1,KOG0625@2759	NA|NA|NA	G	Belongs to the phosphohexose mutase family
UM06119	86.9505	1.2643	Up-Regulated	0.000310843	0.00482591	54	40	53	103	120	171	29875.EHK26893	8.94e-17	82.4	Hypocreales													Fungi	21C61@147550,292I1@1,2R9EM@2759,3AU23@33154,3PGS0@4751,3R0JY@4890,3TJFU@5125	NA|NA|NA
UM05818	119.694	1.26664	Up-Regulated	0.00172488	0.0159235	77	58	67	205	127	194	29875.EHK19223	8.37e-130	379	Hypocreaceae													Fungi	2145D@147550,2EC01@1,2SHZ3@2759,38N0G@33154,3NZQA@4751,3QQ5J@4890,3TH0F@5125,3U28M@5129	NA|NA|NA
UM01687	599.454	1.26779	Up-Regulated	0.000477579	0.006499	430	298	289	556	877	1331	176275.XP_008597070.1	7.19e-186	524	Hypocreales			3.5.4.4	ko:K01488	ko00230,ko01100,ko05340,map00230,map01100,map05340		R01560,R02556	RC00477	ko00000,ko00001,ko01000				Fungi	214Y2@147550,38FYY@33154,3NZE2@4751,3QQDN@4890,3THCP@5125,COG1816@1,KOG1097@2759	NA|NA|NA	F	adenosine deaminase
UM00276	45.1093	1.26946	Up-Regulated	0.00736426	0.0430098	19	22	34	68	61	71	176275.XP_008599160.1	0	1313	Hypocreales													Fungi	21E82@147550,38HNE@33154,3NVC0@4751,3QMJS@4890,3TJQ9@5125,COG1132@1,KOG0054@2759	NA|NA|NA	Q	Transporter
UM07445	3499.9	1.27107	Up-Regulated	0.00176099	0.0160558	3006	1537	1454	5671	4053	5739	176275.XP_008600881.1	7.36e-91	266	Hypocreales	RPS17B	GO:0000028,GO:0002181,GO:0002182,GO:0003674,GO:0003735,GO:0005198,GO:0005575,GO:0005622,GO:0005623,GO:0005737,GO:0005829,GO:0005840,GO:0006412,GO:0006414,GO:0006518,GO:0006807,GO:0006996,GO:0008150,GO:0008152,GO:0009058,GO:0009059,GO:0009987,GO:0010467,GO:0015935,GO:0016043,GO:0019538,GO:0022607,GO:0022613,GO:0022618,GO:0022626,GO:0022627,GO:0032991,GO:0034622,GO:0034641,GO:0034645,GO:0042254,GO:…		ko:K02962	ko03010,map03010	M00177,M00179			br01610,ko00000,ko00001,ko00002,ko03011				Fungi	219FX@147550,3A23Y@33154,3P2RM@4751,3QUIC@4890,3TI49@5125,COG1383@1,KOG0187@2759	NA|NA|NA	J	40S ribosomal protein S17
UM05790	659.946	1.27183	Up-Regulated	0.00270228	0.0215964	485	335	298	1242	718	905	176275.XP_008593671.1	8.64e-179	498	Hypocreales	POL30	GO:0000003,GO:0000070,GO:0000228,GO:0000278,GO:0000280,GO:0000710,GO:0000731,GO:0000785,GO:0000790,GO:0000819,GO:0003674,GO:0003676,GO:0003677,GO:0005488,GO:0005575,GO:0005622,GO:0005623,GO:0005634,GO:0005654,GO:0005657,GO:0005694,GO:0006139,GO:0006259,GO:0006260,GO:0006261,GO:0006271,GO:0006272,GO:0006273,GO:0006275,GO:0006281,GO:0006289,GO:0006298,GO:0006301,GO:0006325,GO:0006342,GO:0006348,GO:…		ko:K04802	ko03030,ko03410,ko03420,ko03430,ko04110,ko04530,ko05161,ko05166,map03030,map03410,map03420,map03430,map04110,map04530,map05161,map05166	M00295			ko00000,ko00001,ko00002,ko03032,ko03400				Fungi	2139K@147550,38MVP@33154,3NXFV@4751,3QN3Q@4890,3TGWY@5125,COG0592@1,KOG1636@2759	NA|NA|NA	L	This protein is an auxiliary protein of DNA polymerase delta and is involved in the control of eukaryotic DNA replication by increasing the polymerase's processibility during elongation of the leading strand
UM04325	56.5363	1.27372	Up-Regulated	0.0015851	0.0150047	38	31	26	87	84	79	73501.XP_006665690.1	2.17e-95	290	Hypocreales				ko:K14960					ko00000,ko03000,ko03036				Fungi	216HA@147550,2EBC8@1,2SHFW@2759,3AG1B@33154,3PACI@4751,3QTCV@4890,3TKJX@5125	NA|NA|NA	G	Phosphotransferase enzyme family
UM04838	1025.01	1.27378	Up-Regulated	0.00447395	0.0303996	439	645	608	1050	1139	2543	73501.XP_006667326.1	1.76e-148	435	Hypocreales													Fungi	21169@147550,2QQ71@2759,398QH@33154,3P1FB@4751,3QRAF@4890,3TFV8@5125,COG2273@1	NA|NA|NA	G	Cell wall
UM03799	216.611	1.2828	Up-Regulated	0.00521048	0.0338529	193	69	109	352	317	285	73501.XP_006669456.1	1.08e-127	376	Hypocreales													Fungi	214B5@147550,2CRRA@1,2S47U@2759,3A1F9@33154,3P21D@4751,3QU11@4890,3TGAW@5125	NA|NA|NA	S	SUR7/PalI family
UM08725	391.177	1.28286	Up-Regulated	0.00834923	0.0463923	266	200	191	232	773	829	73501.XP_006674351.1	2.8e-133	386	Hypocreales													Fungi	216AT@147550,2AXRU@1,2S01H@2759,38GHY@33154,3NTWW@4751,3QP27@4890,3TDIN@5125	NA|NA|NA	S	Mitochondrial protein
UM06408	75.4432	1.28382	Up-Regulated	0.000911876	0.0102652	54	35	38	101	91	149
UM06992	131.618	1.28481	Up-Regulated	0.00630472	0.038545	110	65	48	228	141	211	73501.XP_006672047.1	3.95e-24	106	Hypocreales													Fungi	2174H@147550,293QF@1,2RAMD@2759,3AX10@33154,3PWYT@4751,3R1UV@4890,3TDQ9@5125	NA|NA|NA
UM02249	108.647	1.29269	Up-Regulated	0.00463094	0.031013	95	32	58	159	153	174	73501.XP_006672926.1	5.37e-147	415	Hypocreales													Fungi	218FM@147550,3A409@33154,3NZB6@4751,3QMX3@4890,3THZB@5125,COG0110@1,KOG4750@2759	NA|NA|NA	E	Maltose acetyltransferase
UM01518	392.836	1.29571	Up-Regulated	6.48e-05	0.0015387	226	221	203	385	614	813	176275.XP_008597229.1	2.79e-280	790	Hypocreales													Fungi	215ED@147550,2QV2C@2759,39KBN@33154,3Q4QC@4751,3RMZY@4890,3TDUS@5125,COG3576@1	NA|NA|NA	S	oxidoreductase fad-binding domain-containing protein
UM03514	176.294	1.29741	Up-Regulated	0.00339463	0.0252743	154	84	60	255	214	324	176275.XP_008599722.1	3.03e-140	399	Hypocreales	UTR4	GO:0000096,GO:0000097,GO:0003674,GO:0003824,GO:0005575,GO:0005622,GO:0005623,GO:0005634,GO:0005737,GO:0005829,GO:0006082,GO:0006520,GO:0006555,GO:0006790,GO:0006793,GO:0006796,GO:0006807,GO:0008150,GO:0008152,GO:0008652,GO:0009058,GO:0009066,GO:0009067,GO:0009086,GO:0009987,GO:0016053,GO:0016311,GO:0016787,GO:0016788,GO:0016791,GO:0017144,GO:0019509,GO:0019752,GO:0042578,GO:0043094,GO:0043102,GO:…	3.1.3.77	ko:K09880	ko00270,ko01100,map00270,map01100	M00034	R07395	RC02779	ko00000,ko00001,ko00002,ko01000				Fungi	216QK@147550,398HV@33154,3P1UD@4751,3QRSB@4890,3TFJW@5125,COG4229@1,KOG2630@2759	NA|NA|NA	E	Bifunctional enzyme that catalyzes the enolization of 2,3-diketo-5-methylthiopentyl-1-phosphate (DK-MTP-1-P) into the intermediate 2-hydroxy-3-keto-5-methylthiopentenyl-1-phosphate (HK-MTPenyl-1-P), which is then dephosphorylated to form the acireductone 1,2-dihydroxy-3-keto-5-methylthiopentene (DHK- MTPene)
UM05777	265.34	1.29951	Up-Regulated	3.13e-05	0.000876007	184	120	139	394	341	454	176275.XP_008593683.1	8.66e-307	847	Hypocreales		GO:0003674,GO:0005215,GO:0005351,GO:0005363,GO:0005364,GO:0005402,GO:0005575,GO:0005623,GO:0005886,GO:0005887,GO:0006810,GO:0006811,GO:0006812,GO:0008150,GO:0008324,GO:0008506,GO:0008515,GO:0008643,GO:0009669,GO:0015075,GO:0015077,GO:0015078,GO:0015144,GO:0015154,GO:0015157,GO:0015291,GO:0015293,GO:0015294,GO:0015295,GO:0015318,GO:0015672,GO:0015766,GO:0015768,GO:0015770,GO:0015772,GO:0016020,GO:…		ko:K15378					ko00000,ko02000	2.A.2.4,2.A.2.6			Fungi	21208@147550,38C87@33154,3NU40@4751,3QNHD@4890,3TE3A@5125,KOG0637@1,KOG0637@2759	NA|NA|NA	G	sucrose transport protein
UM01582	212.272	1.30019	Up-Regulated	0.00631262	0.038545	160	131	63	269	238	462	73501.XP_006674579.1	2.34e-125	362	Hypocreales	FMP52	GO:0005575,GO:0005622,GO:0005623,GO:0005737,GO:0005739,GO:0005740,GO:0005741,GO:0005783,GO:0012505,GO:0016020,GO:0019867,GO:0031090,GO:0031966,GO:0031967,GO:0031968,GO:0031975,GO:0043226,GO:0043227,GO:0043229,GO:0043231,GO:0044422,GO:0044424,GO:0044429,GO:0044444,GO:0044446,GO:0044464,GO:0098588,GO:0098805		ko:K17290					ko00000,ko01000,ko04147				Fungi	216BU@147550,396X0@33154,3P35E@4751,3QV3D@4890,3THKJ@5125,COG0702@1,KOG4039@2759	NA|NA|NA	T	NAD(P)H-binding
UM01763	132.975	1.30054	Up-Regulated	0.000969138	0.0106118	96	67	59	179	147	278	176275.XP_008602501.1	0	1351	Hypocreales	aglC	GO:0000272,GO:0003674,GO:0003824,GO:0004553,GO:0004557,GO:0005975,GO:0005976,GO:0008150,GO:0008152,GO:0009056,GO:0009057,GO:0009987,GO:0010412,GO:0015925,GO:0016052,GO:0016787,GO:0016798,GO:0016998,GO:0043170,GO:0044036,GO:0044237,GO:0044238,GO:0044247,GO:0044248,GO:0044260,GO:0044262,GO:0044264,GO:0044275,GO:0046355,GO:0070085,GO:0071554,GO:0071704,GO:1901575	3.2.1.22	ko:K07407	ko00052,ko00561,ko00600,ko00603,map00052,map00561,map00600,map00603		R01101,R01103,R01104,R01194,R01329,R02926,R03634,R04019,R04470,R05549,R05961,R06091	RC00049,RC00059,RC00451	ko00000,ko00001,ko01000				Fungi	213B5@147550,2QWG1@2759,39UPE@33154,3NV5Z@4751,3QK70@4890,3TEMN@5125,COG3345@1	NA|NA|NA	G	Hydrolyzes a variety of simple alpha-D-galactoside as well as more complex molecules such as oligosaccharides and polysaccharides
UM00881	628.326	1.30184	Up-Regulated	0.000451796	0.006253	528	248	285	897	1014	899	176275.XP_008599892.1	0	1222	Hypocreales			2.4.2.30	ko:K10798	ko03410,ko04210,ko04212,ko04214,ko04217,map03410,map04210,map04212,map04214,map04217	M00296			ko00000,ko00001,ko00002,ko01000,ko03032,ko03036,ko03400				Fungi	214S1@147550,38B7U@33154,3NV42@4751,3QP9G@4890,3TFYC@5125,KOG1037@1,KOG1037@2759	NA|NA|NA	KLO	Polymerase
UM08272	665.912	1.30258	Up-Regulated	0.00237501	0.0196313	389	384	325	652	734	1718	176275.XP_008600345.1	4.6e-308	840	Hypocreales	CAR2	GO:0003674,GO:0003824,GO:0004587,GO:0005488,GO:0005515,GO:0005575,GO:0005622,GO:0005623,GO:0005634,GO:0005737,GO:0005829,GO:0006082,GO:0006520,GO:0006525,GO:0006527,GO:0006560,GO:0006591,GO:0006807,GO:0008144,GO:0008150,GO:0008152,GO:0008483,GO:0009056,GO:0009063,GO:0009064,GO:0009065,GO:0009987,GO:0010121,GO:0016054,GO:0016740,GO:0016769,GO:0019493,GO:0019752,GO:0019842,GO:0030170,GO:0036094,GO:…	2.6.1.13	ko:K00819	ko00330,ko01100,ko01110,ko01130,map00330,map01100,map01110,map01130		R00667	RC00006,RC00062	ko00000,ko00001,ko01000,ko01007			iMM904.YLR438W,iND750.YLR438W	Fungi	213Z6@147550,38EEM@33154,3NUZV@4751,3QK3A@4890,3TGY1@5125,COG4992@1,KOG1402@2759	NA|NA|NA	E	Belongs to the class-III pyridoxal-phosphate-dependent aminotransferase family
UM00608	409.081	1.30314	Up-Regulated	0.000284977	0.00450263	240	241	193	568	771	486	73501.XP_006665975.1	0	1374	Hypocreales	trl1	GO:0000394,GO:0003674,GO:0003824,GO:0003972,GO:0004112,GO:0004113,GO:0005575,GO:0005622,GO:0005623,GO:0005634,GO:0005635,GO:0005637,GO:0006139,GO:0006388,GO:0006396,GO:0006399,GO:0006417,GO:0006725,GO:0006793,GO:0006796,GO:0006807,GO:0006950,GO:0008033,GO:0008081,GO:0008150,GO:0008152,GO:0008380,GO:0008452,GO:0009889,GO:0009891,GO:0009893,GO:0009987,GO:0010467,GO:0010468,GO:0010556,GO:0010557,GO:…	6.5.1.3	ko:K14679					ko00000,ko01000,ko03016				Fungi	215Q6@147550,2QQB9@2759,38NQS@33154,3NUZY@4751,3QNAM@4890,3TFH9@5125,COG5324@1	NA|NA|NA	J	tRNA ligase
UM01637	2940.58	1.30644	Up-Regulated	0.00569266	0.0360402	2632	1184	1158	5407	3245	4253	73501.XP_006674671.1	1.2e-76	228	Hypocreales		GO:0002181,GO:0003674,GO:0003676,GO:0003723,GO:0003735,GO:0005198,GO:0005488,GO:0005575,GO:0005622,GO:0005623,GO:0005737,GO:0005829,GO:0005840,GO:0006412,GO:0006518,GO:0006807,GO:0008150,GO:0008152,GO:0009058,GO:0009059,GO:0009987,GO:0010467,GO:0015934,GO:0019538,GO:0022613,GO:0022625,GO:0022626,GO:0030684,GO:0030687,GO:0032991,GO:0034641,GO:0034645,GO:0042254,GO:0043043,GO:0043170,GO:0043226,GO:…		ko:K02915	ko03010,map03010	M00177,M00179			br01610,ko00000,ko00001,ko00002,ko03011				Fungi	219XJ@147550,3A4A9@33154,3P2ZU@4751,3QV4J@4890,3TIKF@5125,COG2174@1,KOG1790@2759	NA|NA|NA	J	ribosomal protein
UM07209	221.304	1.30677	Up-Regulated	0.00882214	0.0477704	220	80	77	296	397	301	73501.XP_006667210.1	5.98e-174	487	Hypocreales													Fungi	21FCI@147550,29BRV@1,2RIV5@2759,3AQGI@33154,3PFW2@4751,3R9XK@4890,3TMY1@5125	NA|NA|NA
UM03909	153.371	1.31126	Up-Regulated	0.00880744	0.0477667	116	81	58	301	147	222	73501.XP_006668245.1	1.73e-216	601	Hypocreales													Fungi	214AJ@147550,38DQX@33154,3NY4K@4751,3QMI7@4890,3THFQ@5125,KOG3947@1,KOG3947@2759	NA|NA|NA	S	Calcineurin-like phosphoesterase
UM05914	7802.06	1.31367	Up-Regulated	0.00333829	0.0249589	6630	3333	3138	14058	8362	11991	176275.XP_008593493.1	8.37e-183	514	Hypocreales	RPP0	GO:0000027,GO:0002181,GO:0002182,GO:0003674,GO:0003676,GO:0003723,GO:0003735,GO:0005198,GO:0005488,GO:0005575,GO:0005622,GO:0005623,GO:0005737,GO:0005829,GO:0005840,GO:0006412,GO:0006414,GO:0006518,GO:0006807,GO:0006996,GO:0008150,GO:0008152,GO:0009058,GO:0009059,GO:0009987,GO:0010467,GO:0015934,GO:0016043,GO:0019538,GO:0019843,GO:0022607,GO:0022613,GO:0022618,GO:0022625,GO:0022626,GO:0030684,GO:…		ko:K02941	ko03010,map03010	M00177			br01610,ko00000,ko00001,ko00002,ko03011				Fungi	21194@147550,38BU8@33154,3NWY4@4751,3QMME@4890,3TCNJ@5125,COG0244@1,KOG0815@2759	NA|NA|NA	J	Ribosomal protein P0 is the functional equivalent of E.coli protein L10
UM07684	177.195	1.31396	Up-Regulated	0.00205985	0.0178009	132	94	68	309	204	271
UM08787	1640.81	1.31432	Up-Regulated	0.00809547	0.0454517	1656	536	602	2441	2013	2928	176275.XP_008598035.1	0	2023	Hypocreales													Fungi	212B0@147550,39XAZ@33154,3NW11@4751,3QMNI@4890,3TFRQ@5125,COG1132@1,KOG0055@2759	NA|NA|NA	Q	ABC transporter transmembrane region
UM05219	234.875	1.31467	Up-Regulated	0.000332534	0.00504423	124	149	110	225	405	456	176275.XP_008594508.1	9.01e-132	373	Hypocreales	BNA1	GO:0000334,GO:0003674,GO:0003824,GO:0005575,GO:0005622,GO:0005623,GO:0005737,GO:0006082,GO:0006139,GO:0006520,GO:0006568,GO:0006576,GO:0006586,GO:0006725,GO:0006732,GO:0006733,GO:0006753,GO:0006793,GO:0006796,GO:0006807,GO:0008150,GO:0008152,GO:0009058,GO:0009072,GO:0009108,GO:0009117,GO:0009165,GO:0009308,GO:0009435,GO:0009987,GO:0016491,GO:0016701,GO:0016702,GO:0018130,GO:0019359,GO:0019362,GO:…	1.13.11.6	ko:K00452	ko00380,ko01100,map00380,map01100	M00038	R02665	RC00387	ko00000,ko00001,ko00002,ko01000			iMM904.YJR025C,iND750.YJR025C	Fungi	2179H@147550,38H2Q@33154,3P1R4@4751,3QMVE@4890,3TF9J@5125,KOG3995@1,KOG3995@2759	NA|NA|NA	E	Catalyzes the oxidative ring opening of 3- hydroxyanthranilate to 2-amino-3-carboxymuconate semialdehyde, which spontaneously cyclizes to quinolinate
UM08749	180.483	1.31491	Up-Regulated	0.000301929	0.00471941	90	88	117	255	213	349	73501.XP_006667258.1	1.35e-264	751	Hypocreales													Fungi	218TR@147550,2C5HC@1,2SMWI@2759,3A2HU@33154,3P346@4751,3QRSP@4890,3TI0S@5125	NA|NA|NA
UM04803	204.853	1.31876	Up-Regulated	0.00807665	0.0454032	203	74	70	246	272	422	176275.XP_008595798.1	1.96e-111	341	Hypocreales													Fungi	212ZC@147550,39VPS@33154,3NUNA@4751,3QKQA@4890,3TFVA@5125,COG0604@1,KOG1198@2759	NA|NA|NA	C	Zinc-binding dehydrogenase
UM04988	2831.25	1.32629	Up-Regulated	0.00725012	0.0425802	2696	1042	1031	4948	3149	4466	73501.XP_006670992.1	1.81e-93	274	Hypocreales		GO:0002181,GO:0003674,GO:0003735,GO:0005198,GO:0005575,GO:0005622,GO:0005623,GO:0005737,GO:0005829,GO:0005840,GO:0006412,GO:0006518,GO:0006807,GO:0008150,GO:0008152,GO:0009058,GO:0009059,GO:0009987,GO:0010467,GO:0015934,GO:0019538,GO:0022625,GO:0022626,GO:0032991,GO:0034641,GO:0034645,GO:0043043,GO:0043170,GO:0043226,GO:0043228,GO:0043229,GO:0043232,GO:0043603,GO:0043604,GO:0044237,GO:0044238,GO:…		ko:K02903	ko03010,map03010	M00177			br01610,ko00000,ko00001,ko00002,ko03011				Fungi	21A41@147550,3A3PZ@33154,3P3VN@4751,3QWU3@4890,3TIHE@5125,KOG3412@1,KOG3412@2759	NA|NA|NA	J	ribosomal protein L28
UM02894	274.173	1.32928	Up-Regulated	3.75e-06	0.000167477	177	142	130	360	371	519	176275.XP_008601365.1	1.02e-85	257	Eukaryota													Eukaryota	2E10D@1,2S8D8@2759	NA|NA|NA
UM00805	3622.82	1.33303	Up-Regulated	0.000655897	0.00832066	2014	1920	1949	2777	6663	7572	176275.XP_008597390.1	0	873	Hypocreales	SAT4	GO:0000082,GO:0000166,GO:0000278,GO:0003674,GO:0003824,GO:0004672,GO:0004674,GO:0005488,GO:0005524,GO:0005575,GO:0005622,GO:0005623,GO:0005634,GO:0005737,GO:0005739,GO:0006464,GO:0006468,GO:0006470,GO:0006793,GO:0006796,GO:0006807,GO:0006873,GO:0006875,GO:0007049,GO:0007154,GO:0007165,GO:0008104,GO:0008144,GO:0008150,GO:0008152,GO:0009249,GO:0009987,GO:0010467,GO:0016301,GO:0016310,GO:0016311,GO:…		ko:K08286					ko00000,ko01000				Fungi	213G9@147550,38GAY@33154,3NV7I@4751,3QNA2@4890,3THG2@5125,KOG0590@1,KOG0590@2759	NA|NA|NA	T	Belongs to the protein kinase superfamily
UM03450	319.803	1.33337	Up-Regulated	0.00105857	0.0111936	252	144	133	490	343	612	176275.XP_008601699.1	0	952	Hypocreales	fur4	GO:0000139,GO:0000322,GO:0000323,GO:0000324,GO:0003674,GO:0005215,GO:0005350,GO:0005575,GO:0005622,GO:0005623,GO:0005737,GO:0005773,GO:0005783,GO:0005794,GO:0005886,GO:0006810,GO:0006811,GO:0006812,GO:0006855,GO:0008150,GO:0008324,GO:0012505,GO:0015075,GO:0015205,GO:0015210,GO:0015238,GO:0015291,GO:0015293,GO:0015294,GO:0015318,GO:0015391,GO:0015505,GO:0015851,GO:0015855,GO:0015857,GO:0015893,GO:…		ko:K03457					ko00000	2.A.39			Fungi	213SD@147550,38EDM@33154,3NWYI@4751,3QK47@4890,3TE0P@5125,COG1953@1,KOG2466@2759	NA|NA|NA	FH	Uracil permease
UM03104	213.628	1.33345	Up-Regulated	0.000183775	0.00324221	161	87	105	265	279	437	73501.XP_006667822.1	3.53e-111	340	Hypocreales													Fungi	21BE6@147550,2E78I@1,2SDVM@2759,3A95N@33154,3P6VZ@4751,3QZ12@4890,3TJ58@5125	NA|NA|NA
UM05378	567.215	1.33778	Up-Regulated	0.00474996	0.0315733	520	221	206	785	611	1196	176275.XP_008599227.1	6.7e-101	302	Hypocreales													Fungi	219KU@147550,2CZJW@1,2SAQI@2759,3A54P@33154,3P1S9@4751,3QUES@4890,3TIA7@5125	NA|NA|NA
UM07962	76.5622	1.33907	Up-Regulated	0.0075806	0.0436866	69	37	21	103	107	139	176275.XP_008596892.1	0	1284	Ascomycota													Fungi	38HNE@33154,3NVC0@4751,3QMJS@4890,COG1132@1,KOG0054@2759	NA|NA|NA	Q	)transporter
UM04118	1722.01	1.34069	Up-Regulated	1.42e-06	7.74e-05	1061	791	953	1832	2708	3435	73501.XP_006665317.1	0	1206	Hypocreales													Fungi	215HU@147550,28JIA@1,2QRXF@2759,38QAU@33154,3NV0S@4751,3QKU4@4890,3TDYW@5125	NA|NA|NA	S	NIMA-interacting protein TinC
UM07885	1035.79	1.34135	Up-Regulated	0.00176756	0.0160846	890	433	395	1565	1153	1973	176275.XP_008602812.1	2.01e-251	693	Hypocreales	MVD1	GO:0003674,GO:0003824,GO:0004163,GO:0005575,GO:0005622,GO:0005623,GO:0005737,GO:0005829,GO:0006066,GO:0006084,GO:0006139,GO:0006163,GO:0006629,GO:0006637,GO:0006644,GO:0006694,GO:0006696,GO:0006720,GO:0006725,GO:0006732,GO:0006753,GO:0006790,GO:0006793,GO:0006796,GO:0006807,GO:0008150,GO:0008152,GO:0008202,GO:0008204,GO:0008299,GO:0008610,GO:0008654,GO:0009058,GO:0009117,GO:0009150,GO:0009240,GO:…	4.1.1.33	ko:K01597	ko00900,ko01100,ko01110,ko01130,map00900,map01100,map01110,map01130	M00095	R01121	RC00453	ko00000,ko00001,ko00002,ko01000				Fungi	214E6@147550,38DKK@33154,3NW3F@4751,3QJFC@4890,3TFI7@5125,COG3407@1,KOG2833@2759	NA|NA|NA	I	Belongs to the diphosphomevalonate decarboxylase family
UM07421	299.212	1.34166	Up-Regulated	0.000692438	0.00860919	259	109	129	412	464	481	29875.EHK16744	3.78e-149	424	Sordariomycetes			4.1.2.4	ko:K01619	ko00030,map00030		R01066	RC00436,RC00437	ko00000,ko00001,ko01000				Fungi	212CA@147550,38FG8@33154,3NZ6F@4751,3QQ6K@4890,COG0274@1,KOG3981@2759	NA|NA|NA	F	deoxyribose-phosphate aldolase
UM07117	141.781	1.34354	Up-Regulated	0.00766596	0.0438679	130	54	52	166	160	332	176275.XP_008595877.1	8.8e-156	445	Hypocreales													Fungi	218D8@147550,2SBTI@2759,39SMX@33154,3NZNX@4751,3QMGM@4890,3TDRT@5125,COG3509@1	NA|NA|NA	Q	Ferulic acid esterase (FaeA)
UM00476	339.74	1.34459	Up-Regulated	0.00178426	0.0162035	295	136	132	559	440	521	176275.XP_008599387.1	0	881	Hypocreales	TUB4	GO:0000022,GO:0000070,GO:0000075,GO:0000226,GO:0000278,GO:0000280,GO:0000281,GO:0000819,GO:0000910,GO:0000923,GO:0000928,GO:0000930,GO:0003674,GO:0005198,GO:0005200,GO:0005575,GO:0005622,GO:0005623,GO:0005634,GO:0005635,GO:0005637,GO:0005737,GO:0005815,GO:0005816,GO:0005822,GO:0005824,GO:0005825,GO:0005856,GO:0006417,GO:0006996,GO:0007010,GO:0007017,GO:0007020,GO:0007049,GO:0007051,GO:0007052,GO:…		ko:K10389	ko05165,map05165				ko00000,ko00001,ko03036,ko04812				Fungi	213PI@147550,38EF0@33154,3NWWN@4751,3QNSR@4890,3TDBX@5125,COG5023@1,KOG1374@2759	NA|NA|NA	Z	Tubulin is the major constituent of microtubules. The gamma chain is found at microtubule organizing centers (MTOC) such as the spindle poles or the centrosome
UM00908	290.223	1.34491	Up-Regulated	0.000121357	0.00243451	177	146	148	298	395	661	176275.XP_008599863.1	0	1299	Hypocreales													Fungi	211SZ@147550,38CCE@33154,3NV77@4751,3QPTY@4890,3TCZS@5125,KOG1721@1,KOG1721@2759	NA|NA|NA	S	Fungal specific transcription factor domain
UM06679	980.221	1.34621	Up-Regulated	0.000937741	0.0104249	639	478	478	739	1721	2167	176275.XP_008596100.1	1.91e-238	693	Hypocreales													Fungi	2169K@147550,39W0F@33154,3NYWS@4751,3QR98@4890,3TEWU@5125,KOG4157@1,KOG4157@2759	NA|NA|NA	GO	present in yeast cell wall integrity and stress response component proteins
UM08976	1800.83	1.34912	Up-Regulated	0.00157432	0.014951	1576	656	753	2937	2253	2888
UM01823	98.6037	1.34931	Up-Regulated	0.00830998	0.0463025	87	40	36	158	96	192	1047171.Mycgr3P110773	2.19e-198	570	Dothideomycetes													Fungi	2049K@147541,39WCQ@33154,3NXFA@4751,3QN74@4890,COG2124@1,KOG0157@2759	NA|NA|NA	Q	Belongs to the cytochrome P450 family
UM03253	257.957	1.34942	Up-Regulated	0.00738841	0.0431087	226	100	101	379	231	569	73501.XP_006667676.1	0	1010	Hypocreales													Fungi	214TJ@147550,29N9B@1,2RVJZ@2759,3A1AA@33154,3P1EF@4751,3QPMF@4890,3TERS@5125	NA|NA|NA
UM09480	201.88	1.35618	Up-Regulated	0.00906185	0.0486734	121	106	98	446	191	238	568076.XP_007826364.1	3.48e-70	233	Clavicipitaceae													Fungi	219A8@147550,2D20J@1,2SK0C@2759,3AG9V@33154,3G4HR@34397,3PC5B@4751,3QUTW@4890,3TMSC@5125	NA|NA|NA	S	integral membrane protein
UM03665	121.555	1.35701	Up-Regulated	0.000142888	0.00267413	64	63	68	139	163	262	73501.XP_006670569.1	0	997	Hypocreales	PUT3	GO:0000820,GO:0000972,GO:0000976,GO:0000977,GO:0000978,GO:0000981,GO:0000982,GO:0000987,GO:0001012,GO:0001067,GO:0001077,GO:0001228,GO:0003674,GO:0003676,GO:0003677,GO:0003690,GO:0003700,GO:0005488,GO:0005575,GO:0005622,GO:0005623,GO:0005634,GO:0006139,GO:0006351,GO:0006355,GO:0006357,GO:0006366,GO:0006521,GO:0006725,GO:0006807,GO:0006996,GO:0008150,GO:0008152,GO:0009058,GO:0009059,GO:0009889,GO:…		ko:K09248					ko00000,ko03000				Fungi	211XV@147550,28KTR@1,2QTA0@2759,38HAH@33154,3NYUZ@4751,3QNCS@4890,3TGF7@5125	NA|NA|NA	L	Fungal specific transcription factor domain
UM07408	897.534	1.36024	Up-Regulated	0.000340174	0.00512961	752	360	362	1076	1306	1763	176275.XP_008601468.1	0	1050	Hypocreales													Fungi	213AF@147550,2B3EI@1,2S0ES@2759,3A1ZM@33154,3P365@4751,3QQNC@4890,3TD7F@5125	NA|NA|NA	S	Protein of unknown function (DUF2841)
UM05031	71.8358	1.36489	Up-Regulated	0.000232085	0.00388709	43	41	31	106	101	119	176275.XP_008599679.1	8.2e-165	474	Hypocreales			6.2.1.4,6.2.1.5	ko:K01900	ko00020,ko00640,ko01100,ko01110,ko01120,ko01130,ko01200,map00020,map00640,map01100,map01110,map01120,map01130,map01200	M00009,M00011	R00432,R00727	RC00004,RC00014	ko00000,ko00001,ko00002,ko01000,ko04147				Fungi	217I4@147550,3AH5B@33154,3PBTD@4751,3QTRU@4890,3TDD3@5125,COG0045@1,KOG2799@2759	NA|NA|NA	C	Succinyl-CoA synthetase
UM08568	60.0464	1.36748	Up-Regulated	0.00341201	0.0252772	30	26	40	60	80	142	73501.XP_006669083.1	4.93e-166	481	Hypocreales													Fungi	2124T@147550,2CXY6@1,2S0NF@2759,3A217@33154,3P3BD@4751,3QS0N@4890,3TEVT@5125	NA|NA|NA
UM01628	189.468	1.36866	Up-Regulated	0.00856113	0.0469442	160	72	78	362	168	313	33178.CADATEAP00000763	1.82e-49	171	Eurotiales													Fungi	20H5N@147545,2D2VD@1,2SP60@2759,3APHH@33154,3PF7D@4751,3R18H@4890,3S95U@5042	NA|NA|NA
UM03122	243.514	1.36958	Up-Regulated	0.000181969	0.00323376	127	142	118	286	301	546	176275.XP_008597502.1	0	1006	Hypocreales													Fungi	21734@147550,2EC3I@1,2SI1U@2759,39T89@33154,3NX02@4751,3QTD4@4890,3TCQD@5125	NA|NA|NA	L	fungal specific transcription factor
UM09247	89.1189	1.36979	Up-Regulated	0.00835134	0.0463923	81	39	26	115	176	115	73501.XP_006674495.1	3.81e-122	354	Hypocreales													Fungi	21BJ3@147550,2E56T@1,2SC13@2759,3A65P@33154,3P830@4751,3R3P8@4890,3TMQI@5125	NA|NA|NA	S	Acetyltransferase (GNAT) family
UM08769	115.891	1.37394	Up-Regulated	0.000115549	0.00233372	83	52	52	132	216	187	73501.XP_006667231.1	1.21e-302	838	Ascomycota													Fungi	3AF1J@33154,3P1CB@4751,3QS33@4890,COG0531@1,KOG1289@2759	NA|NA|NA	E	permease
UM00465	974.526	1.37446	Up-Regulated	0.000101514	0.00212734	771	380	434	1151	1428	1940	73501.XP_006665776.1	1.98e-180	510	Hypocreales		GO:0003674,GO:0003824,GO:0006082,GO:0006107,GO:0008150,GO:0008152,GO:0009636,GO:0009987,GO:0016787,GO:0016810,GO:0016811,GO:0019752,GO:0042221,GO:0043436,GO:0043648,GO:0044237,GO:0044281,GO:0050152,GO:0050896,GO:0051716,GO:0070887,GO:0071704,GO:0097237,GO:0098754,GO:1990748	3.5.1.3	ko:K13566	ko00250,map00250		R00269,R00348	RC00010	ko00000,ko00001,ko01000				Fungi	2165Z@147550,38TQE@33154,3NTXY@4751,3QNCK@4890,3THDP@5125,COG0388@1,KOG0806@2759	NA|NA|NA	E	Carbon-nitrogen hydrolase
UM02881	1047.34	1.37558	Up-Regulated	0.0014315	0.013956	780	439	476	2004	1372	1249	176275.XP_008601376.1	4.76e-262	729	Hypocreales													Fungi	21802@147550,38PFK@33154,3NWXH@4751,3R0ZZ@4890,3TSEY@5125,COG0277@1,KOG1231@2759	NA|NA|NA	C	FAD binding domain
UM08838	1957.81	1.37677	Up-Regulated	0.00216973	0.0184644	1647	770	775	3354	2042	3424	73501.XP_006670158.1	3.15e-204	580	Hypocreales													Fungi	216KP@147550,28HNJ@1,2QQ04@2759,39UJC@33154,3NXAD@4751,3QS0Z@4890,3TG4R@5125	NA|NA|NA	S	Ubiquitin fusion degradation protein
UM04107	286.028	1.38087	Up-Regulated	0.0021627	0.0184222	186	152	119	244	375	743	176275.XP_008594942.1	2.31e-219	608	Hypocreales			1.6.5.5	ko:K00344					ko00000,ko01000				Fungi	212J2@147550,38HM9@33154,3NUIP@4751,3QMMC@4890,3TFUS@5125,COG0604@1,KOG1198@2759	NA|NA|NA	C	Zinc-binding dehydrogenase
UM07579	88.9674	1.38535	Up-Regulated	0.000496925	0.00667075	68	42	33	128	124	155	73501.XP_006666507.1	3.36e-62	191	Hypocreales		GO:0000122,GO:0003674,GO:0005488,GO:0005575,GO:0005622,GO:0005623,GO:0005634,GO:0005737,GO:0005829,GO:0006355,GO:0006357,GO:0006873,GO:0006875,GO:0006879,GO:0006950,GO:0007154,GO:0008104,GO:0008150,GO:0009267,GO:0009605,GO:0009889,GO:0009890,GO:0009891,GO:0009892,GO:0009893,GO:0009987,GO:0009991,GO:0010035,GO:0010038,GO:0010039,GO:0010106,GO:0010468,GO:0010556,GO:0010557,GO:0010558,GO:0010604,GO:…											Fungi	21ATV@147550,3A86M@33154,3P6UR@4751,3QYKX@4890,3TIU3@5125,COG0271@1,KOG3348@2759	NA|NA|NA	T	Belongs to the BolA IbaG family
UM04941	124.442	1.38595	Up-Regulated	0.00471684	0.0314913	115	47	41	176	154	242	176275.XP_008596475.1	3.39e-48	157	Hypocreales	DAD1	GO:0000003,GO:0000070,GO:0000228,GO:0000278,GO:0000280,GO:0000775,GO:0000776,GO:0000777,GO:0000778,GO:0000779,GO:0000780,GO:0000793,GO:0000794,GO:0000819,GO:0000940,GO:0000942,GO:0005575,GO:0005622,GO:0005623,GO:0005634,GO:0005694,GO:0005815,GO:0005816,GO:0005819,GO:0005856,GO:0005874,GO:0005876,GO:0006996,GO:0007049,GO:0007059,GO:0007080,GO:0007127,GO:0008150,GO:0008608,GO:0009987,GO:0010564,GO:…		ko:K11553					ko00000,ko03036				Fungi	21BEH@147550,2CZVZ@1,2SBWQ@2759,3AAQ2@33154,3P70A@4751,3QZ0U@4890,3TJ7U@5125	NA|NA|NA	S	DASH complex subunit Dad1
UM05967	164.79	1.38764	Up-Regulated	0.00918148	0.0490797	143	59	66	180	164	434
UM02047	617.137	1.38953	Up-Regulated	0.00189254	0.016744	544	254	204	983	806	1009	176275.XP_008594316.1	0	1203	Hypocreales													Fungi	2116G@147550,38CTR@33154,3P1XI@4751,3RK38@4890,3TU35@5125,COG0443@1,KOG0101@2759	NA|NA|NA	O	Belongs to the heat shock protein 70 family
UM03474	1046.29	1.3902	Up-Regulated	0.000480568	0.0065198	749	456	472	1776	1068	1891	73501.XP_006671029.1	0	1135	Hypocreales	AMPP	GO:0000122,GO:0005575,GO:0005622,GO:0005623,GO:0005737,GO:0005829,GO:0006355,GO:0006357,GO:0008150,GO:0009889,GO:0009890,GO:0009892,GO:0009987,GO:0010035,GO:0010038,GO:0010039,GO:0010468,GO:0010556,GO:0010558,GO:0010605,GO:0010629,GO:0019219,GO:0019222,GO:0031323,GO:0031324,GO:0031326,GO:0031327,GO:0034395,GO:0034396,GO:0042221,GO:0044424,GO:0044444,GO:0044464,GO:0045892,GO:0045934,GO:0048519,GO:…	3.4.11.9	ko:K01262					ko00000,ko01000,ko01002				Fungi	212V0@147550,38B6V@33154,3NU3T@4751,3QM3F@4890,3TH1A@5125,COG0006@1,KOG2413@2759	NA|NA|NA	E	Belongs to the peptidase M24B family
UM00755	128.739	1.39136	Up-Regulated	0.00221913	0.0188131	91	58	57	108	294	202	73501.XP_006668469.1	0	5008	Hypocreales				ko:K22152					ko00000				Fungi	214YZ@147550,38HAR@33154,3NWBA@4751,3QME2@4890,3TDYY@5125,COG0318@1,COG1020@1,COG1022@1,KOG1176@2759,KOG1178@2759,KOG1180@2759	NA|NA|NA	Q	Non-ribosomal peptide
UM06060	205.851	1.39465	Up-Regulated	0.00430341	0.0296791	74	127	118	185	277	517	176275.XP_008601271.1	1.3e-268	746	Hypocreales			3.2.1.4	ko:K01179	ko00500,ko01100,map00500,map01100		R06200,R11307,R11308		ko00000,ko00001,ko01000		GH5,GH9		Fungi	212UV@147550,2S659@2759,39W75@33154,3NXR0@4751,3QMJ4@4890,3TCYZ@5125,COG2730@1	NA|NA|NA	G	Belongs to the glycosyl hydrolase 5 (cellulase A) family
UM08328	1398.26	1.39678	Up-Regulated	0.00376363	0.0269214	1340	498	442	1636	2101	2778	51453.EGR48057	3.58e-232	642	Hypocreaceae	LEU2	GO:0003674,GO:0003824,GO:0003862,GO:0005575,GO:0005622,GO:0005623,GO:0005737,GO:0005829,GO:0005975,GO:0006081,GO:0006082,GO:0006097,GO:0006520,GO:0006551,GO:0006807,GO:0008150,GO:0008152,GO:0008652,GO:0009058,GO:0009081,GO:0009082,GO:0009098,GO:0009987,GO:0016053,GO:0016491,GO:0016614,GO:0016616,GO:0019752,GO:0032787,GO:0043436,GO:0044237,GO:0044238,GO:0044249,GO:0044262,GO:0044281,GO:0044283,GO:…	1.1.1.85	ko:K00052	ko00290,ko00660,ko01100,ko01110,ko01210,ko01230,map00290,map00660,map01100,map01110,map01210,map01230	M00432,M00535	R00994,R04426,R10052	RC00084,RC00417,RC03036	br01601,ko00000,ko00001,ko00002,ko01000				Fungi	216GU@147550,3963S@33154,3NUBD@4751,3QNZF@4890,3THX0@5125,3TYW8@5129,COG0473@1,KOG0786@2759	NA|NA|NA	E	Isocitrate/isopropylmalate dehydrogenase
UM07340	259.039	1.39735	Up-Regulated	0.00558716	0.0355753	234	81	106	369	267	561	176275.XP_008603543.1	0	1233	Hypocreales	PPM2	GO:0001510,GO:0003674,GO:0003824,GO:0005575,GO:0005622,GO:0005623,GO:0005737,GO:0005739,GO:0005829,GO:0006139,GO:0006396,GO:0006399,GO:0006400,GO:0006725,GO:0006807,GO:0008033,GO:0008150,GO:0008152,GO:0008168,GO:0008173,GO:0008175,GO:0008757,GO:0009058,GO:0009451,GO:0009987,GO:0010467,GO:0016070,GO:0016740,GO:0016741,GO:0030488,GO:0031590,GO:0031591,GO:0032259,GO:0034470,GO:0034641,GO:0034660,GO:…	2.1.1.290,2.3.1.231	ko:K15451			R10586,R10587	RC00003,RC00460,RC00745	ko00000,ko01000,ko03016				Fungi	213Q7@147550,39RWQ@33154,3NTVT@4751,3QKWC@4890,3TF5B@5125,COG0578@1,KOG0042@2759,KOG2132@1,KOG2132@2759,KOG2918@1,KOG2918@2759	NA|NA|NA	BOT	leucine carboxyl methyltransferase
UM07839	123.799	1.40131	Up-Regulated	0.000176329	0.00314189	68	72	54	190	149	227	176275.XP_008601631.1	6.25e-227	627	Hypocreales	YVH1	GO:0000003,GO:0000027,GO:0003006,GO:0003674,GO:0003824,GO:0004721,GO:0004725,GO:0005575,GO:0005622,GO:0005623,GO:0005634,GO:0005737,GO:0006464,GO:0006470,GO:0006793,GO:0006796,GO:0006807,GO:0006996,GO:0007049,GO:0007154,GO:0007165,GO:0008138,GO:0008150,GO:0008152,GO:0009272,GO:0009653,GO:0009893,GO:0009894,GO:0009896,GO:0009987,GO:0010494,GO:0010506,GO:0010508,GO:0010638,GO:0010927,GO:0016043,GO:…	3.1.3.16,3.1.3.48	ko:K14819					ko00000,ko01000,ko01009,ko03009				Fungi	212NW@147550,38DF8@33154,3NVXN@4751,3QMCD@4890,3TH5Q@5125,COG2453@1,KOG1716@2759	NA|NA|NA	V	Dual specificity phosphatase
UM07074	793.14	1.40225	Up-Regulated	0.00197026	0.0172552	680	310	289	873	1006	1855	176275.XP_008595731.1	0	1030	Hypocreales			1.14.13.22	ko:K03379	ko00930,ko01120,ko01220,map00930,map01120,map01220		R02231,R06622	RC00662,RC01550	ko00000,ko00001,ko01000				Fungi	211I1@147550,38CFF@33154,3NUZI@4751,3QMYF@4890,3TCZ5@5125,COG2072@1,KOG1399@2759	NA|NA|NA	Q	Flavin-binding monooxygenase-like
UM09071	121.333	1.40633	Up-Regulated	0.000227133	0.00381848	76	62	53	206	149	194	176275.XP_008594167.1	8.08e-55	183	Hypocreales				ko:K06201					ko00000				Fungi	21AK4@147550,39V2G@33154,3P4B3@4751,3QW53@4890,3TIT9@5125,COG3142@1,KOG4013@2759	NA|NA|NA	P	CutC family
UM07791	116.033	1.41134	Up-Regulated	6.5e-05	0.0015387	71	60	51	186	155	187	176275.XP_008601914.1	3.82e-256	703	Hypocreales		GO:0003674,GO:0003824,GO:0006139,GO:0006396,GO:0006399,GO:0006400,GO:0006725,GO:0006807,GO:0008033,GO:0008150,GO:0008152,GO:0008477,GO:0009451,GO:0009987,GO:0010467,GO:0016070,GO:0016787,GO:0016798,GO:0016799,GO:0034470,GO:0034641,GO:0034660,GO:0043170,GO:0043412,GO:0044237,GO:0044238,GO:0046483,GO:0071704,GO:0090304,GO:0101030,GO:1901360											Fungi	212JY@147550,38KFD@33154,3NTVS@4751,3QQY9@4890,3TGV3@5125,KOG2524@1,KOG2524@2759	NA|NA|NA	H	Potential Queuosine, Q, salvage protein family
UM00958	593.686	1.41317	Up-Regulated	1.28e-07	9.29e-06	314	322	289	723	892	1151	176275.XP_008599819.1	1.54e-153	432	Hypocreales		GO:0005575,GO:0005622,GO:0005623,GO:0005634,GO:0005737,GO:0008150,GO:0010033,GO:0010243,GO:0014070,GO:0014074,GO:0042221,GO:0043226,GO:0043227,GO:0043229,GO:0043231,GO:0044424,GO:0044464,GO:0050896,GO:1901698											Fungi	213CH@147550,2QSR9@2759,38GPR@33154,3NZWJ@4751,3QKYC@4890,3TD4R@5125,COG1611@1	NA|NA|NA	S	Lysine decarboxylase-like protein
UM00716	35.025	1.41438	Up-Regulated	0.00579454	0.0364794	22	15	18	61	36	62	73501.XP_006674113.1	1.54e-20	97.4	Hypocreales	WWM1	GO:0005575,GO:0005622,GO:0005623,GO:0005634,GO:0005737,GO:0005739,GO:0043226,GO:0043227,GO:0043229,GO:0043231,GO:0044424,GO:0044444,GO:0044464											Fungi	217J9@147550,2CWS3@1,2S4J9@2759,3A2HA@33154,3P2KC@4751,3QU3W@4890,3TI8Z@5125	NA|NA|NA	A	Domain with 2 conserved Trp (W) residues
UM02707	307.205	1.41606	Up-Regulated	1.72e-05	0.000571085	199	111	175	408	425	592	176275.XP_008597824.1	1.82e-178	507	Hypocreales		GO:0003674,GO:0003824,GO:0005575,GO:0005622,GO:0005623,GO:0005634,GO:0005737,GO:0006139,GO:0006725,GO:0006732,GO:0006733,GO:0006739,GO:0006740,GO:0006753,GO:0006793,GO:0006796,GO:0006807,GO:0008150,GO:0008152,GO:0009117,GO:0009987,GO:0016491,GO:0019362,GO:0019637,GO:0034641,GO:0043226,GO:0043227,GO:0043229,GO:0043231,GO:0044237,GO:0044238,GO:0044281,GO:0044424,GO:0044464,GO:0046483,GO:0046496,GO:…	1.1.99.28	ko:K00118					ko00000,ko01000				Fungi	215UW@147550,39U64@33154,3NVK5@4751,3QQJ0@4890,3TF44@5125,COG0673@1,KOG2742@2759	NA|NA|NA	S	Oxidoreductase family, NAD-binding Rossmann fold
UM01424	280.901	1.4166	Up-Regulated	0.00460467	0.0309396	264	97	92	417	334	543	73501.XP_006670880.1	3.84e-96	285	Hypocreales													Fungi	2117J@147550,38JYP@33154,3NY56@4751,3QP9U@4890,3TIE6@5125,COG2110@1,KOG2633@2759	NA|NA|NA	BK	Appr-1'-p processing enzyme
UM06486	190.46	1.41861	Up-Regulated	0.00185007	0.016509	142	95	64	254	202	433	73501.XP_006668576.1	0	1570	Hypocreales	VPS34	GO:0000003,GO:0000045,GO:0000322,GO:0000323,GO:0000324,GO:0000329,GO:0000407,GO:0003006,GO:0003674,GO:0003824,GO:0004672,GO:0005575,GO:0005622,GO:0005623,GO:0005628,GO:0005737,GO:0005768,GO:0005773,GO:0005774,GO:0005777,GO:0005829,GO:0005942,GO:0006355,GO:0006357,GO:0006464,GO:0006468,GO:0006629,GO:0006644,GO:0006650,GO:0006661,GO:0006793,GO:0006796,GO:0006807,GO:0006810,GO:0006897,GO:0006914,GO:…	2.7.1.137	ko:K00914	ko00562,ko01100,ko04070,ko04136,ko04138,ko04140,ko04145,ko04371,ko05152,ko05167,map00562,map01100,map04070,map04136,map04138,map04140,map04145,map04371,map05152,map05167		R03362	RC00002,RC00078	ko00000,ko00001,ko01000,ko04131			iMM904.YLR240W,iND750.YLR240W	Fungi	214S3@147550,38BZG@33154,3NWH2@4751,3QMAM@4890,3TF8V@5125,COG5032@1,KOG0906@2759	NA|NA|NA	G	Belongs to the PI3 PI4-kinase family
UM02029	765.655	1.42319	Up-Regulated	0.00434895	0.0298639	706	231	295	737	1169	1731	73501.XP_006667592.1	1.51e-305	838	Hypocreales													Fungi	216VJ@147550,38FD5@33154,3NU7U@4751,3QK5I@4890,3TKYR@5125,COG0477@1,KOG2533@2759	NA|NA|NA	G	Major Facilitator Superfamily
UM00810	1791.19	1.42408	Up-Regulated	2.52e-05	0.000764927	1249	706	870	1779	3252	3415	176275.XP_008597387.1	0	914	Hypocreales	PNS1	GO:0005575,GO:0005623,GO:0005886,GO:0005887,GO:0016020,GO:0016021,GO:0031224,GO:0031226,GO:0044425,GO:0044459,GO:0044464,GO:0071944											Fungi	211D4@147550,38CX6@33154,3NW86@4751,3QNIZ@4890,3TGXE@5125,KOG1362@1,KOG1362@2759	NA|NA|NA	I	Belongs to the CTL (choline transporter-like) family
UM01870	92.6438	1.42438	Up-Regulated	0.00821774	0.0459072	47	37	60	153	69	204	176275.XP_008603195.1	1.6e-232	649	Hypocreales													Fungi	215FC@147550,39S9J@33154,3NWXD@4751,3QNFA@4890,3TK2B@5125,KOG2504@1,KOG2504@2759	NA|NA|NA	G	Transporter
UM05801	207.195	1.42556	Up-Regulated	0.00226504	0.0190395	84	96	139	187	285	519	176275.XP_008593663.1	9.76e-308	852	Hypocreales													Fungi	217Y1@147550,2CMDS@1,2QQ29@2759,39XWB@33154,3NZR3@4751,3QPEE@4890,3TKF6@5125	NA|NA|NA	L	Transcription factor
UM00717	204.697	1.42658	Up-Regulated	4.12e-05	0.0010925	126	91	103	195	386	386
UM00181	314.285	1.42705	Up-Regulated	0.000865791	0.00999841	258	109	133	449	369	639	73501.XP_006668018.1	7.84e-158	456	Hypocreales													Fungi	216IK@147550,2CYEP@1,2S3WG@2759,3A65W@33154,3P5BD@4751,3QWSF@4890,3TD5J@5125	NA|NA|NA
UM01784	34.6511	1.43559	Up-Regulated	0.00621386	0.0382032	21	13	20	44	37	82	73501.XP_006674191.1	5.98e-122	353	Hypocreales													Fungi	2192M@147550,2RZT0@2759,39K5Z@33154,3Q4IW@4751,3R18P@4890,3TH39@5125,COG1670@1	NA|NA|NA	H	Acetyltransferase (GNAT) domain
UM05032	62.1697	1.43636	Up-Regulated	0.00863036	0.0471501	53	31	14	95	84	107	176275.XP_008599678.1	4.66e-185	521	Hypocreales													Fungi	2176G@147550,2S5QU@2759,39VFH@33154,3P2GW@4751,3QSIE@4890,3TEXH@5125,COG3777@1	NA|NA|NA	S	3-hydroxyacyl-[acyl-carrier-protein] dehydratase activity
UM07693	264.268	1.43809	Up-Regulated	8.51e-05	0.00184295	203	100	113	367	361	499	73501.XP_006665553.1	1.53e-141	410	Hypocreales		GO:0008150,GO:0009889,GO:0010556,GO:0019219,GO:0019222,GO:0031323,GO:0031326,GO:0032204,GO:0032210,GO:0033043,GO:0033044,GO:0050789,GO:0050794,GO:0051052,GO:0051128,GO:0051171,GO:0060255,GO:0065007,GO:0065008,GO:0080090,GO:1904356,GO:2000112,GO:2000278											Fungi	2144V@147550,2CFQ5@1,2S3J6@2759,39J74@33154,3Q3IU@4751,3RKK8@4890,3TDNB@5125	NA|NA|NA	S	Domain of unknown function (DUF4078)
UM08432	277.717	1.4386	Up-Regulated	0.000254626	0.00414034	187	148	97	273	462	583	176275.XP_008595307.1	6.63e-145	417	Hypocreales													Fungi	21PFR@147550,2RZTD@2759,3A07J@33154,3P2BN@4751,3QUKY@4890,3TTEB@5125,COG2513@1	NA|NA|NA	G	Phosphoenolpyruvate phosphomutase
UM05389	298.432	1.44122	Up-Regulated	0.000676824	0.00850433	248	119	104	416	384	588	73501.XP_006666983.1	7.57e-217	608	Hypocreales													Fungi	217WG@147550,3A125@33154,3P2H5@4751,3QQUM@4890,3TFK7@5125,COG0654@1,KOG2614@2759	NA|NA|NA	CH	FAD binding domain containing protein
UM01468	201.408	1.44141	Up-Regulated	1.21e-05	0.000431593	146	85	84	260	311	368	176275.XP_008597945.1	0	894	Hypocreales													Fungi	2163T@147550,39RQK@33154,3NWUI@4751,3QQVR@4890,3TD9Q@5125,KOG2615@1,KOG2615@2759	NA|NA|NA	S	Sugar (and other) transporter
UM01365	261.818	1.44447	Up-Regulated	0.000958248	0.0105478	203	85	124	360	293	571	73501.XP_006669762.1	0	902	Hypocreales			3.2.1.123	ko:K05991					ko00000,ko01000		GH5		Fungi	21EE4@147550,29IWV@1,2RS4Q@2759,39YCX@33154,3NZGZ@4751,3R1YS@4890,3TKHG@5125	NA|NA|NA	G	Belongs to the glycosyl hydrolase 5 (cellulase A) family
UM05176	282.411	1.44561	Up-Regulated	0.000666774	0.00841908	192	127	120	521	291	468	73501.XP_006668419.1	0	1001	Hypocreales	CDC23	GO:0000151,GO:0000152,GO:0003674,GO:0005488,GO:0005515,GO:0005575,GO:0005622,GO:0005623,GO:0005634,GO:0005680,GO:0006464,GO:0006508,GO:0006511,GO:0006807,GO:0007088,GO:0007346,GO:0008150,GO:0008152,GO:0009056,GO:0009057,GO:0009896,GO:0009987,GO:0010498,GO:0010564,GO:0010638,GO:0010965,GO:0016567,GO:0019538,GO:0019941,GO:0030071,GO:0030163,GO:0030332,GO:0031145,GO:0031331,GO:0031461,GO:0032270,GO:…		ko:K03355	ko04110,ko04111,ko04113,ko04114,ko04120,ko04914,ko05166,map04110,map04111,map04113,map04114,map04120,map04914,map05166	M00389			ko00000,ko00001,ko00002,ko03036,ko04121				Fungi	2130R@147550,38EMD@33154,3NU5Y@4751,3QJQQ@4890,3TFR9@5125,COG0013@1,KOG1155@2759	NA|NA|NA	DO	cell division control protein CDC23
UM01269	3047.41	1.4491	Up-Regulated	0.0035616	0.0258912	2880	885	1089	4174	3893	6152	73501.XP_006669671.1	0	2279	Hypocreales													Fungi	218DG@147550,38BPG@33154,3NZZS@4751,3QMBU@4890,3TDUC@5125,COG1131@1,KOG0059@2759	NA|NA|NA	Q	ABC transporter
UM01761	1129.26	1.45392	Up-Regulated	0.00328022	0.0246279	1002	359	424	1593	1190	2499	73501.XP_006671251.1	0	1448	Hypocreales													Fungi	21DT7@147550,3AFR5@33154,3PCCG@4751,3R1JA@4890,3TFZ3@5125,KOG2262@1,KOG2262@2759	NA|NA|NA	T	Oligopeptide transporter OPT-like protein
UM01287	211.935	1.45813	Up-Regulated	0.000101756	0.00212734	125	118	81	345	341	281	73501.XP_006669679.1	1.74e-203	582	Hypocreales	YRB30	GO:0000166,GO:0001882,GO:0001883,GO:0003674,GO:0005488,GO:0005525,GO:0005575,GO:0005622,GO:0005623,GO:0005634,GO:0005737,GO:0007154,GO:0007165,GO:0007264,GO:0008150,GO:0009987,GO:0017076,GO:0019001,GO:0023052,GO:0030234,GO:0030695,GO:0032549,GO:0032550,GO:0032553,GO:0032555,GO:0032561,GO:0035556,GO:0035639,GO:0036094,GO:0043167,GO:0043168,GO:0043226,GO:0043227,GO:0043229,GO:0043231,GO:0044424,GO:…											Fungi	2167S@147550,290NV@1,2R7I3@2759,38HE7@33154,3NTWZ@4751,3QPQ0@4890,3TG1A@5125	NA|NA|NA	S	RanGTP-binding protein
UM03465	976.438	1.45918	Up-Regulated	2.88e-05	0.000824656	685	385	444	1542	1190	1773	73501.XP_006671095.1	2.6e-306	842	Hypocreales	APE3	GO:0000322,GO:0000323,GO:0000324,GO:0003674,GO:0003824,GO:0004177,GO:0005575,GO:0005622,GO:0005623,GO:0005737,GO:0005773,GO:0006508,GO:0006807,GO:0007039,GO:0008150,GO:0008152,GO:0008233,GO:0008238,GO:0009056,GO:0009057,GO:0009987,GO:0016787,GO:0019538,GO:0030163,GO:0043170,GO:0043226,GO:0043227,GO:0043229,GO:0043231,GO:0044237,GO:0044238,GO:0044248,GO:0044257,GO:0044260,GO:0044265,GO:0044267,GO:…	3.4.11.15	ko:K01264					ko00000,ko01000,ko01002				Fungi	214XR@147550,38HFE@33154,3NV3A@4751,3QJAX@4890,3TGD1@5125,COG2234@1,KOG2195@2759	NA|NA|NA	O	Belongs to the peptidase M28 family
UM03296	463.047	1.45961	Up-Regulated	1.14e-05	0.000417185	246	237	223	488	670	1047	176275.XP_008602598.1	1.9e-140	405	Hypocreales			2.5.1.18	ko:K00799	ko00480,ko00980,ko00982,ko00983,ko01524,ko05200,ko05204,ko05225,ko05418,map00480,map00980,map00982,map00983,map01524,map05200,map05204,map05225,map05418		R03522,R07002,R07003,R07004,R07023,R07024,R07025,R07026,R07069,R07070,R07083,R07084,R07091,R07092,R07093,R07094,R07100,R07113,R07116,R08280,R09409,R11905	RC00004,RC00069,RC00840,RC00948,RC01704,RC01705,RC01706,RC01758,RC01759,RC01765,RC01767,RC01769,RC02243,RC02527,RC02939,RC02940,RC02942,RC02943,RC02944	ko00000,ko00001,ko01000,ko02000	1.A.12.2.2,1.A.12.3.2			Fungi	21R24@147550,2CZ2I@1,2S817@2759,3A93T@33154,3Q4NH@4751,3RMXI@4890,3THF4@5125	NA|NA|NA	O	Glutathione S-transferase
UM05029	92.1367	1.46016	Up-Regulated	0.000135457	0.00259995	56	51	34	124	124	183	176275.XP_008599681.1	1.73e-304	837	Hypocreales													Fungi	216UF@147550,28MG3@1,2QTZI@2759,39SUP@33154,3NWIW@4751,3QS27@4890,3TJQN@5125	NA|NA|NA	S	Acetyl-CoA acetyltransferase
UM03488	207.782	1.46141	Up-Regulated	0.000214481	0.00368206	150	84	88	306	236	426	176275.XP_008603302.1	1.39e-237	655	Hypocreales													Fungi	214SM@147550,38I2Z@33154,3NXYU@4751,3QJAY@4890,3TDDU@5125,COG1063@1,KOG0024@2759	NA|NA|NA	Q	Conserved hypothetical protein
UM09404	548.314	1.46229	Up-Regulated	0.000364292	0.00538878	459	206	193	659	875	1046	73501.XP_006673846.1	8.59e-198	563	Hypocreales													Fungi	219I4@147550,2DDQK@1,2S5NF@2759,3A4IF@33154,3P461@4751,3QVVG@4890,3TK6F@5125	NA|NA|NA	S	HNH endonuclease
UM09000	114.894	1.4635	Up-Regulated	0.00483513	0.032044	106	34	41	191	151	185	140110.NechaP84553	1.04e-72	235	Nectriaceae													Fungi	1FPAI@110618,2172V@147550,39MBX@33154,3NVQI@4751,3QKXN@4890,3TI9R@5125,KOG4696@1,KOG4696@2759	NA|NA|NA	S	Peptidase family C78
UM04660	404.326	1.46391	Up-Regulated	3e-06	0.000142914	271	175	177	560	535	794	176275.XP_008598295.1	1.13e-128	373	Hypocreales			4.2.1.17	ko:K07511	ko00062,ko00071,ko00280,ko00310,ko00380,ko00410,ko00627,ko00640,ko00650,ko00930,ko01100,ko01110,ko01120,ko01130,ko01200,ko01212,map00062,map00071,map00280,map00310,map00380,map00410,map00627,map00640,map00650,map00930,map01100,map01110,map01120,map01130,map01200,map01212	M00013,M00032,M00085,M00087	R02685,R03026,R03045,R04137,R04170,R04204,R04224,R04738,R04740,R04744,R04746,R04749,R05595,R06942	RC00770,RC00831,RC00834,RC01086,RC01095,RC01098,RC01103	ko00000,ko00001,ko00002,ko01000				Fungi	2149Y@147550,39SAV@33154,3P1F2@4751,3QS9E@4890,3TJMM@5125,COG1024@1,KOG1680@2759	NA|NA|NA	I	enoyl-CoA hydratase isomerase family
UM04380	261.425	1.48156	Up-Regulated	0.00779965	0.0443205	240	75	94	295	284	674	73501.XP_006666730.1	9.81e-111	325	Hypocreales													Fungi	219NQ@147550,38EAH@33154,3NVPU@4751,3QU8H@4890,3TE3P@5125,COG1335@1,KOG4044@2759	NA|NA|NA	Q	Isochorismatase domain-containing protein
UM05303	477.438	1.4834	Up-Regulated	0.00438916	0.0300278	439	143	164	860	673	639	176275.XP_008599290.1	0	1202	Hypocreales	YKU80	GO:0000003,GO:0000228,GO:0000723,GO:0000724,GO:0000725,GO:0000726,GO:0000781,GO:0000784,GO:0003006,GO:0003674,GO:0003676,GO:0003677,GO:0003723,GO:0005488,GO:0005575,GO:0005622,GO:0005623,GO:0005634,GO:0005694,GO:0006139,GO:0006259,GO:0006281,GO:0006302,GO:0006303,GO:0006310,GO:0006325,GO:0006333,GO:0006342,GO:0006348,GO:0006355,GO:0006725,GO:0006807,GO:0006950,GO:0006974,GO:0006996,GO:0007530,GO:…		ko:K10885	ko03450,map03450	M00297			ko00000,ko00001,ko00002,ko03400				Fungi	213IF@147550,38H1Y@33154,3NWV8@4751,3QKMQ@4890,3TCTX@5125,KOG2326@1,KOG2326@2759	NA|NA|NA	L	ATP-dependent DNA helicase II subunit 2
UM05174	196.069	1.48526	Up-Regulated	0.000738236	0.00901537	160	68	75	291	238	387	176275.XP_008595854.1	3.45e-197	550	Hypocreales			1.1.1.133,2.5.1.6,2.7.7.1,2.7.7.18	ko:K00067,ko:K00789,ko:K06210	ko00270,ko00521,ko00523,ko00760,ko01100,ko01110,ko01130,ko01230,map00270,map00521,map00523,map00760,map01100,map01110,map01130,map01230	M00034,M00035,M00115,M00368,M00609,M00793	R00137,R00177,R02777,R03005,R04771	RC00002,RC00021,RC00182,RC01211	ko00000,ko00001,ko00002,ko01000				Fungi	216CA@147550,38QKQ@33154,3NYA1@4751,3QNV5@4890,3TE96@5125,COG0451@1,KOG1430@2759	NA|NA|NA	EI	NAD dependent epimerase dehydratase family protein
[truncated: 616 more rows]

## Sheet: Table S3-GO Table
Table S3 GO enrichment analysis of the differentially expressed genes (DEGs) between Icwc-1 mutant and Isaria cicadae widetype
Ontology	ID	Description	GeneRatio	BgRatio	Count	gene_UP_NUM	gene_DOWN_NUM	gene_UP_list	gene_DOWN_list	gene_UP_Log2FC	gene_DOWN_Log2FC
[truncated: 1,247 more rows]

## Sheet: Table S4 Up-regulated GO 
Table S4 GO enrichment analysis of the up-regulated genes between Icwc-1 mutant and Isaria cicadae widetype
[truncated: 2,058 more rows]

[truncated: 5 more sheets: Table S5 Down-regulated GO , Table S6-KEGG table, Table S7 Up-regualed KEGG , Table S8 Down-regulated KEGG , Table S9-Protein Sequence]
